# Supplementary material for: Untargeted Metabolomics Analysis Reveals Differential Accumulation of Flavonoids Between Yellow-Seeded and Black-Seeded Rapeseed Varieties
Source: Plants (Basel). 2025 Mar 1;14(5):753. doi: 10.3390/plants14050753 (PMC11902209; doi:10.3390/plants14050753)
Supplement: Supplementary file 1 [file plants-14-00753-s001.zip]

Archive with 4 entries (4 files):
- FigS1.tif
- FigS2.tif
- FigS3.tif
- Supplementary data.xlsx
