# Supplementary material for: Untargeted Metabolomics Analysis Reveals Differential Accumulation of Flavonoids Between Yellow-Seeded and Black-Seeded Rapeseed Varieties
Source: Plants (Basel). 2025 Mar 1;14(5):753. doi: 10.3390/plants14050753 (PMC11902209; doi:10.3390/plants14050753)
Supplement: Supplementary file 1 [file plants-14-00753-s001.zip › Supplementary data.xlsx]

## Sheet: Supplementary data 1
Supplementary data 1 Quality traits of the mature seeds of four B. napus varieties.
varieties	Seed color	Oil content (%)	Protein content (%)	Glucosinolate (μmol/g)	Low glucosinolate (μmol/g)	High glucosinolate (μmol/g)	Oleic acid (μmol/g)	High oleic acid (μmol/g)	Erucic acid (μmol/g)	Low erucic acid (μmol/g)	High erucic acid (μmol/g)	Linoleic acid (μmol/g)	Linolenic acid (μmol/g)	Palmitic acid (μmol/g)	Stearic acid (μmol/g)
GH06	155.8±2.84	40.03±0.21	29.75±0.13	149.97±4.21	115.29±0.39	140.05±4.55	14±1.56	92.26±0.93	39.43±1.33	14.23±0.1	50.97±1.09	11.64±0.19	12.11±0.16	3.02±0.04	0.08±0.03
L1002	158.23±2.78	40.85±0.27	29.42±0.11	136.45±1.85	110.03±1.52	114.6±2.82	18.32±1.28	88.17±0.52	33.93±0.29	14.76±0.24	43.29±0.38	12.33±0.11	13.4±0.14	3.15±0.09	0.4±0.05
ZS11	67.13±1.76	39.81±0.44	27.55±0.18	0	7.74±3.08	0	50.64±1.98	72.19±0.52	0.37±0.4	0.21±0.36	0	19.63±0.29	9.33±0.17	4.85±0.1	1.14±0.11
ZY821	73.23±1.23	35.52±0.07	30.54±0.05	138.21±4.06	69.81±1.42	126.85±2.38	14.83±1.5	81.13±0.75	32.74±1.15	5.06±0.43	32.44±0.95	15.94±0.07	9.95±0.18	3.72±0.05	0.43±0.07
Data represent the AVG ± StDev of three independent experiments.

## Sheet: Supplementary data 2
Supplementary data 2 Information of all detected features.
feature_id	feature_mz	feature_rt	adduct	proposed_name	pathway	superclass
11	104.034	1.2	[M-H]-	serine	Amino acids and Peptides	Small peptides
12	105.018	1.32	[M-H]-	glycerate	Fatty acids	Fatty Acids and Conjugates
17	111.007	1.34	[M-H]-	3-furoic acid		Organoheterocyclic compounds
18	111.007	1.74	[M-H]-	3-furoic acid		Organoheterocyclic compounds
49	115.002	1.78	[M-H]-	maleic acid	Fatty acids	Fatty Acids and Conjugates
50	115.002	8.71	[M-H]-	fumarate	Fatty acids	Fatty Acids and Conjugates
51	115.002	1.38	[M-H]-	maleic acid	Fatty acids	Fatty Acids and Conjugates
52	115.039	3.86	[M-H]-	2-oxovaleric acid	Fatty acids	Fatty Acids and Conjugates
58	116.049	8.69	[M-H]-	indole	Alkaloids	Tryptophan alkaloids
78	117.018	1.88	[M-H]-	succinate	Fatty acids	Fatty Acids and Conjugates
85	117.066	20.66	[M-H]-	beta-N-methylaminoalanine	Amino acids and Peptides	Small peptides
91	118.05	1.21	[M-H]-	allothreonine	Amino acids and Peptides	Small peptides
93	119.034	1.24	[M-H]-	2,4-dihydroxybutanoic acid	Fatty acids	Fatty Acids and Conjugates
118	127.05	1.21	[M-H2O-H]-	L-glutamine	Amino acids and Peptides	Small peptides
121	128.034	1.22	[M-H]-	pyroglutamic acid	Amino acids and Peptides	Small peptides
126	128.034	1.73	[M-H]-	pyroglutamic acid	Amino acids and Peptides	Small peptides
143	129.018	1.35	[M-H]-	itaconate	Fatty acids	Fatty Acids and Conjugates
144	129.054	6.33	[M-H]-	4-methyl-2-oxopentanoic acid	Fatty acids	Fatty Acids and Conjugates
145	129.054	5.59	[M-H]-	4-methyl-2-oxopentanoic acid	Fatty acids	Fatty Acids and Conjugates
155	130.086	2	[M-H]-	D-alloisoleucine	Amino acids and Peptides	Small peptides
162	131.036	7.69	[M-H]-	glutaric acid	Fatty acids	Fatty Acids and Conjugates
163	131.045	1.21	[M-H]-	L-asparagine	Amino acids and Peptides	Small peptides
165	131.081	1.17	[M-H]-	D-ornithine	Amino acids and Peptides	Small peptides
167	132.029	1.22	[M-H]-	L-aspartate	Amino acids and Peptides	Small peptides
168	132.044	3.76	[M-H]-	5-hydroxyindole	Alkaloids	Tryptophan alkaloids
176	133.013	1.6	[M-H]-	(S)-malate	Fatty acids	Fatty Acids and Conjugates
179	133.013	1.37	[M-H]-	(S)-malate	Fatty acids	Fatty Acids and Conjugates
182	133.049	1.78	[M-H]-	deoxyribose	Carbohydrates	Saccharides
191	135.029	1.26	[M-H]-	threonic acid	Carbohydrates	Fatty Acids and Conjugates
226	144.044	5.36	[M-H]-	2-hydroxyquinoline	Alkaloids	Anthranilic acid alkaloids
227	144.044	7.69	[M-H]-	4-hydroxyquinoline	Alkaloids	Anthranilic acid alkaloids
228	144.044	10.35	[M-H]-	8-hydroxyquinoline	Alkaloids	Tryptophan alkaloids
230	144.044	14.46	[M-H]-	2-hydroxyquinoline	Alkaloids	Anthranilic acid alkaloids
231	144.044	13.64	[M-H]-	2-hydroxyquinoline	Alkaloids	Anthranilic acid alkaloids
232	144.044	6.05	[M-H]-	2-hydroxyquinoline	Alkaloids	Anthranilic acid alkaloids
233	144.044	9.6	[M-H]-	2-hydroxyquinoline	Alkaloids	Anthranilic acid alkaloids
245	145.013	1.42	[M-H]-	alpha-ketoglutaric acid	Fatty acids	Fatty Acids and Conjugates
249	145.061	1.21	[M-H]-	glutamine	Amino acids and Peptides	Small peptides
255	146.045	1.22	[M-H]-	L-glutamic acid	Amino acids and Peptides	Small peptides
256	146.06	7.73	[M-H]-	3-methyl-2-oxindole	Alkaloids	Tryptophan alkaloids
257	146.06	6.07	[M-H]-	3-methyl-2-oxindole	Alkaloids	Tryptophan alkaloids
258	146.06	9.59	[M-H]-	3-methyl-2-oxindole	Alkaloids	Tryptophan alkaloids
273	147.029	1.29	[M-H]-	3-hydroxyglutaric acid	Fatty acids	Fatty Acids and Conjugates
274	147.029	1.85	[M-H]-	citramalate	Fatty acids	Fatty Acids and Conjugates
284	149.023	9.71	[M-H]-	benzoylformic acid	Shikimates and Phenylpropanoids	Flavonoids
285	149.027	4.18	[M-H]-	2-hydroxy-4-(methylthio)butyric acid	Fatty acids	Fatty Acids and Conjugates
297	153.018	3.4	[M-H]-	2,3-dihydroxybenzoate	Shikimates and Phenylpropanoids	Phenolic acids (C6-C1)
304	154.061	1.18	[M-H]-	histidine	Amino acids and Peptides	Small peptides
312	156.102	3.89	[M-H]-	tranexamic acid	Amino acids and Peptides	Small peptides
323	158.06	5.25	[M-H]-	indole-3-acetaldehyde	Alkaloids	Tryptophan alkaloids
337	159.029	1.69	[M-H]-	2-oxoadipate	Fatty acids	Fatty Acids and Conjugates
338	159.065	6.24	[M-H]-	3-methyladipic acid	Fatty acids	Fatty Acids and Conjugates
344	160.039	8.78	[M-H]-	2,8-quinolinediol	Alkaloids	Anthranilic acid alkaloids
345	160.039	10.29	[M-H]-	indole-3-carboxylic acid	Alkaloids	Tryptophan alkaloids
346	160.039	11.16	[M-H]-	2,8-quinolinediol	Alkaloids	Anthranilic acid alkaloids
399	164.071	3.11	[M-H]-	phenylalanine	Amino acids and Peptides	Small peptides
446	171.005	1.22	[M-H]-	glycerol 2-phosphate		Lipids and lipid-like molecules
454	172.039	5.32	[M-H]-	2-quinolinecarboxylic acid	Alkaloids	Tryptophan alkaloids
455	172.04	9.59	[M-H]-	4-quinolinecarboxylic acid	Alkaloids	Tryptophan alkaloids
457	172.097	7.14	[M-H]-	N-acetyl-L-leucine	Fatty acids	Fatty Acids and Conjugates
458	173.008	1.34	[M-H]-	aconitic acid	Fatty acids	Fatty Acids and Conjugates
459	173.008	1.76	[M-H]-	aconitic acid	Fatty acids	Fatty Acids and Conjugates
461	173.103	1.17	[M-H]-	L-arginine	Amino acids and Peptides	Small peptides
466	174.055	10.37	[M-H]-	3-indoleacetic acid	Alkaloids	Tryptophan alkaloids
467	174.055	8.67	[M-H]-	3-indoleacetic acid	Alkaloids	Tryptophan alkaloids
487	175.024	1.35	[M-H]-	ascorbic acid	Polyketides	Organoheterocyclic compounds
488	175.024	12.01	[M-H]-	ascorbic acid	Polyketides	Organoheterocyclic compounds
490	175.024	1.67	[M-H]-	ascorbic acid	Polyketides	Organoheterocyclic compounds
489	175.024	5.29	[M-H]-	ascorbic acid	Polyketides	Organoheterocyclic compounds
491	175.024	8.71	[M-H]-	ascorbic acid	Polyketides	Organoheterocyclic compounds
493	175.024	6.48	[M-H]-	ascorbic acid	Polyketides	Organoheterocyclic compounds
494	175.024	12.53	[M-H]-	ascorbic acid	Polyketides	Organoheterocyclic compounds
498	175.06	5.54	[M-H]-	2-isopropylmalic acid	Fatty acids	Fatty Acids and Conjugates
511	177.033	11.92	[M-H]-	cys-gly	Amino acids and Peptides	Small peptides
512	177.033	6.97	[M-H]-	cys-gly	Amino acids and Peptides	Small peptides
513	177.039	1.56	[M-H2O-H]-	D-gulonic acid gama-lactone	Carbohydrates	Saccharides
525	178.05	1.93	[M-H]-	hippuric acid	Amino acids and Peptides	Small peptides
546	179.055	1.25	[M-H]-	9-fluorenone	Polyketides	Polycyclic aromatic polyketides
564	180.03	7.01	[M-H]-	diboa	Alkaloids	Organoheterocyclic compounds
581	182.045	2	[M-H]-	4-pyridoxic acid	Alkaloids	Nicotinic acid alkaloids
602	184.985	1.34	[M-H]-	3-phosphoglyceric acid		Organic oxygen compounds
609	185.045	3.85	[M-H]-	endothal	Amino acids and Peptides	Small peptides
610	185.045	5.65	[M-H]-	endothal	Amino acids and Peptides	Small peptides
629	187.108	2.49	[M-H]-	ala-val	Amino acids and Peptides	Small peptides
630	187.108	3.99	[M-H]-	gly-leu	Amino acids and Peptides	Small peptides
637	188.035	5.09	[M-H]-	kynurenic acid	Alkaloids	Anthranilic acid alkaloids
638	188.035	7.96	[M-H]-	kynurenic acid	Alkaloids	Anthranilic acid alkaloids
639	188.056	1.73	[M-H]-	n-acetylglutamic acid	Fatty acids	Fatty Acids and Conjugates
641	188.071	8.66	[M-H]-	3-indolepropionic acid	Alkaloids	Tryptophan alkaloids
647	189.076	8.29	[M-H]-	hydroxysuberic acid	Fatty acids	Fatty Acids and Conjugates
653	190.05	6.07	[M-H]-	(2-oxo-2,3-dihydro-1h-indol-3-yl)acetic acid	Shikimates and Phenylpropanoids	Organoheterocyclic compounds
652	190.05	7.72	[M-H]-	(2-oxo-2,3-dihydro-1h-indol-3-yl)acetic acid	Shikimates and Phenylpropanoids	Organoheterocyclic compounds
655	190.054	5.02	[M-H]-	N-acetyl-methionine	Amino acids and Peptides	Small peptides
678	191.019	1.34	[M-H]-	citrate	Fatty acids	Fatty Acids and Conjugates
680	191.019	1.75	[M-H]-	citrate	Fatty acids	Fatty Acids and Conjugates
684	191.055	1.26	[M-H]-	D-quinic acid	Shikimates and Phenylpropanoids	Phenolic acids (C6-C1)
695	192.066	6.36	[M-H]-	actrarit	Shikimates and Phenylpropanoids	Phenolic acids (C6-C1)
703	193.035	1.24	[M-H]-	D-glucuronic acid	Carbohydrates	Saccharides
707	193.05	9.2	[M-H]-	ferulic acid	Shikimates and Phenylpropanoids	Phenylpropanoids (C6-C3)
709	193.086	14.47	[M-H]-	butylparaben	Shikimates and Phenylpropanoids	Phenolic acids (C6-C1)
731	195.05	1.23	[M-H]-	gluconic acid	Carbohydrates	Saccharides
733	195.138	15.02	[M-H]-	chrysanthemic acid, ethyl ester	Terpenoids	Monoterpenoids
796	201.124	3.37	[M-H]-	ala-ile	Amino acids and Peptides	Small peptides
797	201.124	2.44	[M-H]-	ala-ile	Amino acids and Peptides	Small peptides
798	201.124	3.95	[M-H]-	ala-ile	Amino acids and Peptides	Small peptides
821	203.082	4.65	[M-H]-	tryptophan	Amino acids and Peptides	Small peptides
823	204.03	3.73	[M-H]-	xanthurenic acid	Alkaloids	Anthranilic acid alkaloids
824	204.066	8.66	[M-H]-	indolelactic acid	Alkaloids	Tryptophan alkaloids
825	204.066	4.68	[M-H]-	indolelactic acid	Alkaloids	Tryptophan alkaloids
828	204.124	3.6	[M-H]-	panthenol	Fatty acids	Fatty amides
838	205.049	6.64	[M-H]-	eugenitol	Polyketides	Chromanes
898	209.03	1.25	[M-H]-	galactarate	Fatty acids	Fatty Acids and Conjugates
902	209.118	8.33	[M-H]-	jasmonic acid	Fatty acids	Octadecanoids
903	209.118	13.84	[M-H]-	jasmonic acid	Fatty acids	Octadecanoids
934	213.124	4.83	[M-H]-	dethiobiotin	Alkaloids	Histidine alkaloids
953	215.129	13.8	[M-H]-	undecanedioic acid	Fatty acids	Fatty Acids and Conjugates
985	218.103	3.47	[M-H]-	D-pantothenic acid	Amino acids and Peptides	Small peptides
1014	221.066	2.16	[M-H]-	ethyl-beta-glucuronide		Organic oxygen compounds
1017	221.118	13.87	[M-H]-	hexylparaben	Shikimates and Phenylpropanoids	Phenolic acids (C6-C1)
1018	221.154	14.79	[M-H]-	kobusone	Terpenoids	Sesquiterpenoids
1021	222.023	13.44	[M-H]-	5-aminonaphthalene-2-sulfonic acid	Shikimates and Phenylpropanoids	Benzenoids
1033	223.061	12.84	[M-H]-	sinapic acid	Shikimates and Phenylpropanoids	Phenylpropanoids (C6-C3)
1034	223.061	6.65	[M-H]-	sinapic acid	Shikimates and Phenylpropanoids	Phenylpropanoids (C6-C3)
1035	223.061	9.21	[M-H]-	sinapic acid	Shikimates and Phenylpropanoids	Phenylpropanoids (C6-C3)
1036	223.061	9.78	[M-H]-	sinapic acid	Shikimates and Phenylpropanoids	Phenylpropanoids (C6-C3)
1038	223.097	13.57	[M-H]-	olivetolcarboxylic acid	Shikimates and Phenylpropanoids	Phenolic acids (C6-C1)
1110	229.144	12.57	[M-H]-	dodecanedioic acid	Fatty acids	Fatty Acids and Conjugates
1111	229.144	11.52	[M-H]-	dodecanedioic acid	Fatty acids	Fatty Acids and Conjugates
1119	231.014	1.78	[M-H]-	fumaric acid	Fatty acids	Fatty Acids and Conjugates
1147	235.109	4.91	[M-H]-	ala-phe	Amino acids and Peptides	Small peptides
1173	237.113	11.95	[M-H]-	4-o-methylolivetolcarboxylic acid	Shikimates and Phenylpropanoids	Phenolic acids (C6-C1)
1207	241.087	13.29	[M-H]-	3-[(e)-2-(3-hydroxyphenyl)ethenyl]-5-methoxyphenol	Shikimates and Phenylpropanoids	Stilbenoids
1209	241.087	14.23	[M-H]-	3-[(e)-2-(3-hydroxyphenyl)ethenyl]-5-methoxyphenol	Shikimates and Phenylpropanoids	Stilbenoids
1237	243.062	1.73	[M-H]-	uridine	Carbohydrates	Nucleosides
1240	243.171	7.54	[M-H]-	isoleucylisoleucine	Amino acids and Peptides	Small peptides
1241	243.172	6.92	[M-H]-	isoleucylisoleucine	Amino acids and Peptides	Small peptides
1259	245.082	6.76	[M-H]-	columbianetin	Shikimates and Phenylpropanoids	Coumarins
1297	249.113	15.07	[M-H]-	diisopropyl phthalate	Shikimates and Phenylpropanoids	Phenolic acids (C6-C1)
1373	259.022	1.23	[M-H]-	mannose 6-phosphate	Carbohydrates	Saccharides
1378	259.13	4.12	[M-H]-	gamma-glutamylleucine	Amino acids and Peptides	Small peptides
1379	259.13	2.17	[M-H]-	gamma-glutamylleucine	Amino acids and Peptides	Small peptides
1394	261.007	3.65	[M-H]-	homovanillic acid sulfate	Shikimates and Phenylpropanoids	Phenolic acids (C6-C1)
1401	261.135	10.97	[M-H]-	9-(2,3-dihydroxypropoxy)-9-oxononanoic acid	Fatty acids	Fatty Acids and Conjugates
1412	263.097	1.18	[M-2H]-	thiamine	Alkaloids	Nicotinic acid alkaloids
1413	263.129	13.22	[M-H]-	abscisic acid	Terpenoids	Apocarotenoids
1414	263.129	12.6	[M-H]-	(9e)-11a-hydroxy-3,6,10-trimethyl-6,7,8,11-tetrahydro-4h-cyclodeca[b]furan-2,5-dione	Terpenoids	Sesquiterpenoids
1444	267.091	11.02	[M-H]-	moclobemide	Alkaloids	Benzenoids
1470	271.061	13.68	[M-H]-	naringenin	Shikimates and Phenylpropanoids	Flavonoids
1476	271.228	17.14	[M-H]-	16-hydroxyhexadecanoic acid	Fatty acids	Fatty Acids and Conjugates
1492	273.077	13.69	[M-H]-	phloretin	Shikimates and Phenylpropanoids	Flavonoids
1567	281.14	7.28	[M-H]-	5,9-dihydroxy-7-(hydroxymethyl)-5,7-dimethyl-4,5a,6,8,8a,9-hexahydro-1h-azuleno[5,6-c]furan-3-one	Terpenoids	Sesquiterpenoids
1573	282.085	1.75	[M-H]-	guanosine	Carbohydrates	Nucleosides
1579	283.068	2.04	[M-H]-	xanthosine	Carbohydrates	Nucleosides
1592	285.041	13.75	[M-H]-	kaempferol	Shikimates and Phenylpropanoids	Flavonoids
1610	287.056	6.77	[M-H]-	dihydrokaempferol	Shikimates and Phenylpropanoids	Flavonoids
1611	287.056	13.62	[M-H]-	maesopsin	Shikimates and Phenylpropanoids	Flavonoids
1612	287.056	11.38	[M-H]-	(2s,3s)-3,5,7-trihydroxy-2-(4-hydroxyphenyl)-2,3-dihydrochromen-4-one	Shikimates and Phenylpropanoids	Flavonoids
1635	289.033	1.22	[M-H]-	sedoheptulose 7-phosphate(s7p)	Carbohydrates	Saccharides
1639	289.071	9.22	[M-H]-	catechin	Shikimates and Phenylpropanoids	Flavonoids
1641	289.072	11.73	[M-H]-	epicatechin	Shikimates and Phenylpropanoids	Flavonoids
1642	289.072	6.76	[M-H]-	epicatechin	Shikimates and Phenylpropanoids	Flavonoids
1670	291.197	15.67	[M-H]-	8-[3-oxo-2-[(e)-pent-2-enyl]cyclopenten-1-yl]octanoic acid	Fatty acids	Octadecanoids
1688	293.213	15.47	[M-H]1-	9-hotre	Fatty acids	Octadecanoids
1696	294.099	4.69	[M-H]-	metalaxyl-m-tp cga108906	Amino acids and Peptides	Phenolic acids (C6-C1)
1712	295.228	15.75	[M-H]1-	9-hode	Fatty acids	Octadecanoids
1743	299.077	3.76	[M-H]-	benzoic acid + 1O, O-hex	Shikimates and Phenylpropanoids	Phenolic acids (C6-C1)
1744	299.077	5.28	[M-H]-	benzoic acid + 1O, O-hex	Shikimates and Phenylpropanoids	Phenolic acids (C6-C1)
1745	299.078	2.45	[M-H]-	benzoic acid + 1O, O-hex	Shikimates and Phenylpropanoids	Phenolic acids (C6-C1)
1766	301.036	13.22	[M-H]-	quercetin	Shikimates and Phenylpropanoids	Flavonoids
1768	301.071	7.1	[M-H]-	haematoxylin	Shikimates and Phenylpropanoids	Organoheterocyclic compounds
1770	301.072	6.26	[M-H]-	hesperetin	Shikimates and Phenylpropanoids	Flavonoids
1798	303.051	6.76	[M-H]-	taxifolin	Shikimates and Phenylpropanoids	Flavonoids
1799	303.051	3.42	[M-H]-	taxifolin	Shikimates and Phenylpropanoids	Flavonoids
1800	303.051	9.77	[M-H]-	taxifolin	Shikimates and Phenylpropanoids	Flavonoids
1828	305.07	6.5	[M-H]-	sulfo jasmonate	Fatty acids	Octadecanoids
1835	306.077	9.12	[M-H]-	glutathione	Amino acids and Peptides	Small peptides
1836	306.077	8.28	[M-H]-	glutathione	Amino acids and Peptides	Small peptides
1837	306.077	11.45	[M-H]-	glutathione	Amino acids and Peptides	Small peptides
1838	306.077	12.63	[M-H]-	glutathione	Amino acids and Peptides	Small peptides
1839	306.077	5.17	[M-H]-	glutathione	Amino acids and Peptides	Small peptides
1840	306.077	10.58	[M-H]-	glutathione	Amino acids and Peptides	Small peptides
1841	306.077	5.69	[M-H]-	glutathione	Amino acids and Peptides	Small peptides
1842	306.077	1.34	[M-H]-	glutathione	Amino acids and Peptides	Small peptides
1843	306.077	13.19	[M-H]-	glutathione	Amino acids and Peptides	Small peptides
1844	306.077	6.84	[M-H]-	glutathione	Amino acids and Peptides	Small peptides
1845	306.077	1.77	[M-H]-	glutathione	Amino acids and Peptides	Small peptides
1884	309.102	7.64	[M-H]-	warfarin	Shikimates and Phenylpropanoids	Coumarins
1888	309.135	13.21	[M+FA]-	ncgc00380393-01_c15h20o4_pentaleno[1,6a-c]pyran-9-carboxylic acid, 1,3,4,5,6,7,7a,9a-octahydro-4,6,6-trimethyl-3-oxo-, (4s,4ar,7as,9ar)-	Terpenoids	Sesquiterpenoids
1897	309.174	15.09	[M-H]-	mestranol	Terpenoids	Steroids
1899	309.207	15.08	[M-H]-	FA 18:3+2O	Fatty acids	Octadecanoids
1922	311.223	15.34	[M-H]-	FA 18:2+2O	Fatty acids	Octadecanoids
1946	315.051	13.84	[M-H]-	isorhamnetin	Shikimates and Phenylpropanoids	Flavonoids
1952	315.073	3.26	[M-H]-	benzoic acid + 2O, O-hex	Shikimates and Phenylpropanoids	Phenolic acids (C6-C1)
2053	323.029	1.27	[M-H]-	uridine-5-monophosphate	Carbohydrates	Nucleosides
2081	325.093	6.31	[M-H]-	coumaroyl hexoside	Shikimates and Phenylpropanoids	Phenylpropanoids (C6-C3)
2082	325.093	5.75	[M-H]-	coumaroyl hexoside	Shikimates and Phenylpropanoids	Phenylpropanoids (C6-C3)
2095	326.088	2.28	[M-H]-	hboa + O-hex	Alkaloids	Organic oxygen compounds
2107	327.108	4.27	[M-H]-	ncgc00347404-02_c15h20o8_4-acetyl-3-hydroxy-5-methylphenyl beta-d-glucopyranoside	Polyketides	Phloroglucinols
2108	327.109	5.14	[M-H]-	ncgc00347404-02_c15h20o8_4-acetyl-3-hydroxy-5-methylphenyl beta-d-glucopyranoside	Polyketides	Phloroglucinols
2114	327.218	13.79	[M-H]-	(10e,15z)-9,12,13-trihydroxyoctadeca-10,15-dienoic acid	Fatty acids	Octadecanoids
2132	329.068	6.95	[M-H]-	(2Z)-4,6-dihydroxy-2-[(4-hydroxy-3,5-dimethoxyphenyl)methylidene]-1-benzofuran-3-one	Shikimates and Phenylpropanoids	Flavonoids
2136	329.088	7.52	[M-H]-	benzoic acid + 1O, 1MeO, O-hex	Shikimates and Phenylpropanoids	Phenolic acids (C6-C1)
2137	329.088	5.88	[M-H]-	benzoic acid + 1O, 1MeO, O-hex	Shikimates and Phenylpropanoids	Phenolic acids (C6-C1)
2138	329.088	3.3	[M-H]-	benzoic acid + 1O, 1MeO, O-hex	Shikimates and Phenylpropanoids	Phenolic acids (C6-C1)
2139	329.089	4.36	[M-H]-	phenylacetic acid + 2O, O-hex	Shikimates and Phenylpropanoids	Phenolic acids (C6-C1)
2142	329.139	8.86	[M-H]-	1,7-bis(3,4-dihydroxyphenyl)heptan-3-one	Shikimates and Phenylpropanoids	Diarylheptanoids
2144	329.234	13.99	[M-H]-	(Z)-5,8,11-trihydroxyoctadec-9-enoic acid	Fatty acids	Octadecanoids
2163	331.156	13.38	[M-H]-	gibberellin A4	Terpenoids	Diterpenoids
2190	333.206	15.32	[M-H]-	7-hydroxy-1,4a-dimethyl-9-oxo-7-propan-2-yl-2,3,4,4b,5,6,10,10a-octahydrophenanthrene-1-carboxylic acid	Terpenoids	Diterpenoids
2224	337.094	5.21	[M-H]-	(1r,3r,4s,5r)-1,3,4-trihydroxy-5-[(e)-3-(4-hydroxyphenyl)prop-2-enoyl]oxycyclohexane-1-carboxylic acid	Shikimates and Phenylpropanoids	Phenylpropanoids (C6-C3)
2250	339.072	9.73	[M-H]-	sinapoyl malate	Shikimates and Phenylpropanoids	Phenylpropanoids (C6-C3)
2285	341.088	5.23	[M-H]-	caffeic acid hexoside	Shikimates and Phenylpropanoids	Phenylpropanoids (C6-C3)
2292	341.109	1.25	[M-H]-	sucrose	Carbohydrates	Saccharides
2294	341.124	7.42	[M-H]-	coniferin	Shikimates and Phenylpropanoids	Phenylpropanoids (C6-C3)
2324	344.041	1.74	[M-H]-	guanosine cyclic monophosphate	Carbohydrates	Nucleosides
2349	346.057	1.27	[M-H]-	adenosine 5'-monophosphate	Carbohydrates	Nucleosides
2358	347.223	17.14	[M-H]-	2-[4a-methyl-8-methylidene-4-(3-methylpentanoyloxy)-1,2,3,4,5,6,7,8a-octahydronaphthalen-2-yl]prop-2-enoic acid	Terpenoids	Sesquiterpenoids
2409	353.088	4.19	[M-H]-	neochlorogenic acid	Shikimates and Phenylpropanoids	Phenylpropanoids (C6-C3)
2410	353.088	5.43	[M-H]-	chlorogenic acid	Shikimates and Phenylpropanoids	Phenylpropanoids (C6-C3)
2413	353.099	4.15	[M-H]-	3-caffeoylquinic acid	Shikimates and Phenylpropanoids	Phenylpropanoids (C6-C3)
2418	353.143	17.4	[M-H]-	isoxanthohumol	Shikimates and Phenylpropanoids	Flavonoids
2442	355.104	4.94	[M-H]-	(z)-3-[4-methoxy-2-[(2s,3r,4s,5s,6r)-3,4,5-trihydroxy-6-(hydroxymethyl)oxan-2-yl]oxyphenyl]prop-2-enoic acid	Shikimates and Phenylpropanoids	Phenylpropanoids (C6-C3)
2443	355.104	6.97	[M-H]-	(z)-3-[4-methoxy-2-[(2s,3r,4s,5s,6r)-3,4,5-trihydroxy-6-(hydroxymethyl)oxan-2-yl]oxyphenyl]prop-2-enoic acid	Shikimates and Phenylpropanoids	Phenylpropanoids (C6-C3)
2444	355.104	6.51	[M-H]-	(z)-3-[4-methoxy-2-[(2s,3r,4s,5s,6r)-3,4,5-trihydroxy-6-(hydroxymethyl)oxan-2-yl]oxyphenyl]prop-2-enoic acid	Shikimates and Phenylpropanoids	Phenylpropanoids (C6-C3)
2445	355.104	10.53	[M-H]-	1-o-trans-cinnamoyl-beta-d-glucopyranose	Shikimates and Phenylpropanoids	Phenylpropanoids (C6-C3)
2479	358.027	1.3	[M-H]-	2-propenyl glucosinolate	Amino acids and Peptides	Amino acid glycosides
2480	358.027	1.71	[M-H]-	2-propenyl glucosinolate	Amino acids and Peptides	Amino acid glycosides
2495	359.099	3.96	[M-H]-	[3,4,5-trihydroxy-6-(hydroxymethyl)oxan-2-yl] 3-hydroxy-4,5-dimethoxybenzoate	Shikimates and Phenylpropanoids	Phenolic acids (C6-C1)
2497	359.135	9.34	[M-H]-	7-methyl-1-[(2s,3r,4s,5s,6r)-3,4,5-trihydroxy-6-(hydroxymethyl)oxan-2-yl]oxy-1,4a,5,6,7,7a-hexahydrocyclopenta[c]pyran-4-carboxylic acid	Terpenoids	Monoterpenoids
2498	359.135	7.38	[M-H]-	7-methyl-1-[(2s,3r,4s,5s,6r)-3,4,5-trihydroxy-6-(hydroxymethyl)oxan-2-yl]oxy-1,4a,5,6,7,7a-hexahydrocyclopenta[c]pyran-4-carboxylic acid	Terpenoids	Monoterpenoids
2565	367.104	5.93	[M-H]-	(1r,3r,4s,5r)-1,3,4-trihydroxy-5-[(e)-3-(4-hydroxy-3-methoxyphenyl)prop-2-enoyl]oxycyclohexane-1-carboxylic acid	Shikimates and Phenylpropanoids	Phenylpropanoids (C6-C3)
2566	367.104	6.61	[M-H]-	(1r,3r,4s,5r)-1,3,4-trihydroxy-5-[(e)-3-(4-hydroxy-3-methoxyphenyl)prop-2-enoyl]oxycyclohexane-1-carboxylic acid	Shikimates and Phenylpropanoids	Phenylpropanoids (C6-C3)
2567	367.104	7.68	[M-H]-	3-o-feruloylquinic acid	Shikimates and Phenylpropanoids	Phenylpropanoids (C6-C3)
2611	371.099	8.07	[M-H]-	(2s,3s,4s,5r,6r)-6-(3-benzoyloxy-2-hydroxypropoxy)-3,4,5-trihydroxyoxane-2-carboxylic acid	Shikimates and Phenylpropanoids	Phenolic acids (C6-C1)
2618	371.15	13.49	[M-H]-	arctigenin	Shikimates and Phenylpropanoids	Lignans
2624	372.043	2.35	[M-H]-	gluconapin (3-butenylglucosinolate)	Amino acids and Peptides	Amino acid glycosides
2625	372.043	1.31	[M-H]-	gluconapin (3-butenylglucosinolate)	Amino acids and Peptides	Amino acid glycosides
2745	383.223	16.67	[M-H]-	5-[(z)-12-(3,5-dihydroxyphenyl)dodec-8-enyl]benzene-1,3-diol	Polyketides	Aromatic polyketides
2769	385.114	6.64	[M-H]-	1-o-b-d-glucopyranosyl sinapate	Shikimates and Phenylpropanoids	Phenylpropanoids (C6-C3)
2771	385.114	8.77	[M-H]-	1-o-b-d-glucopyranosyl sinapate	Shikimates and Phenylpropanoids	Phenylpropanoids (C6-C3)
2774	385.115	4.52	[M-H]-	1-o-b-d-glucopyranosyl sinapate	Shikimates and Phenylpropanoids	Phenylpropanoids (C6-C3)
2807	387.13	7.42	[M+FA]-	coniferyl alcohol + O-hex	Shikimates and Phenylpropanoids	Phenylpropanoids (C6-C3)
2808	387.13	6.23	[M-H]-	geniposide	Terpenoids	Monoterpenoids
2820	388.038	1.31	[M-H]-	(2s)-2-hydroxy-3-butenyl-glucosinolate	Amino acids and Peptides	Amino acid glycosides
2821	388.038	1.72	[M-H]-	(2s)-2-hydroxy-3-butenyl-glucosinolate	Amino acids and Peptides	Amino acid glycosides
2841	389.125	11.68	[M-H]-	(2s,3r,4s,5s,6r)-2-[3-hydroxy-5-[(z)-2-(4-hydroxyphenyl)ethenyl]phenoxy]-6-(hydroxymethyl)oxane-3,4,5-triol	Shikimates and Phenylpropanoids	Stilbenoids
2962	400.213	16.19	[M-H]-	(2r,3s,4as,7r,8r,8as)-2,3,4'-trihydroxy-4,4,7,8a-tetramethylspiro[2,3,4a,5,6,7-hexahydro-1h-naphthalene-8,2'-7,8-dihydro-3h-furo[2,3-e]isoindole]-6'-one	Terpenoids	Meroterpenoids
2975	401.109	5.33	[M-H]-	gentiopicroside	Terpenoids	Monoterpenoids
3008	403.14	12.94	[M-H]-	ncgc00385668-01_c21h24o8_4-[(e)-2-(3-hydroxy-5-methoxyphenyl)vinyl]phenyl beta-d-glucopyranoside	Shikimates and Phenylpropanoids	Stilbenoids
3009	403.14	13.35	[M-H]-	ncgc00385668-01_c21h24o8_4-[(e)-2-(3-hydroxy-5-methoxyphenyl)vinyl]phenyl beta-d-glucopyranoside	Shikimates and Phenylpropanoids	Stilbenoids
3054	408.043	4.26	[M-H]-	benzyl glucosinolate	Amino acids and Peptides	Amino acid glycosides
3114	415.161	7.49	[M-H]-	13:4+4O fatty acyl hexoside		Lipids and lipid-like molecules
3170	419.151	8.62	[M-H]-	pomiferin	Shikimates and Phenylpropanoids	Isoflavonoids
3174	420.047	4.39	[M-H]-	butyl glucosinolate	Amino acids and Peptides	Amino acid glycosides
3189	421.076	1.24	[M-H]-	trehalose-6-phosphate	Carbohydrates	Saccharides
3200	421.164	7.3	[M-H]-	3-(3,4-dihydroxyphenyl)-5,7-dihydroxy-6,8-bis(3-methylbut-2-enyl)chromen-4-one	Shikimates and Phenylpropanoids	Isoflavonoids
3238	424.038	4.36	[M-H]-	p-hydroxybenzyl glucosinolate	Amino acids and Peptides	Amino acid glycosides
3324	433.114	8.36	[M-H]-	naringenin-6-C-glucoside	Shikimates and Phenylpropanoids	Flavonoids
3325	433.114	11.17	[M-H]-	naringenin-7-o-glucoside	Shikimates and Phenylpropanoids	Flavonoids
3339	434.062	6.17	[M-H]-	5-methylthio-n-pentyl glucosinolate	Amino acids and Peptides	Amino acid glycosides
3351	435.128	11.79	[M+FA]-	trans-piceid	Shikimates and Phenylpropanoids	Stilbenoids
3352	435.129	12.88	[M-H]-	phlorhizin	Shikimates and Phenylpropanoids	Flavonoids
3353	435.13	9.02	[M+FA]-	trans-piceid	Shikimates and Phenylpropanoids	Stilbenoids
3354	435.13	7.52	[M+FA]-	trans-piceid	Shikimates and Phenylpropanoids	Stilbenoids
3355	435.13	10.5	[M-H]-	coatline A	Shikimates and Phenylpropanoids	Flavonoids
3361	436.042	1.72	[M-H]-	glucoraphanin	Amino acids and Peptides	Amino acid glycosides
3362	436.042	1.31	[M-H]-	glucoraphanin	Amino acids and Peptides	Amino acid glycosides
3385	438.054	5.2	[M-H]-	(2r)-2-hydroxy-2-phenethylglucosinolate	Amino acids and Peptides	Amino acid glycosides
3386	438.054	3.75	[M-H]-	(2r)-2-hydroxy-2-phenethylglucosinolate	Amino acids and Peptides	Amino acid glycosides
3387	438.054	6.15	[M-H]-	(2r)-2-hydroxy-2-phenethylglucosinolate	Amino acids and Peptides	Amino acid glycosides
3496	447.054	5.01	[M-H]-	indol-3-ylmethyl glucosinolate	Amino acids and Peptides	Amino acid glycosides
3497	447.094	11.03	[M-H]-	kaempferol 7-o-glucoside	Shikimates and Phenylpropanoids	Flavonoids
3498	447.094	10.58	[M-H]-	kaempferol-3-o-glucoside	Shikimates and Phenylpropanoids	Flavonoids
3500	447.135	14.65	[M-H]-	isosakuranin	Shikimates and Phenylpropanoids	Flavonoids
3521	448.078	8.42	[M-H]-	glucolesquerellin	Amino acids and Peptides	Amino acid glycosides
3538	449.11	7.03	[M-H]-	3,5-dihydroxy-2-(4-hydroxyphenyl)-7-[3,4,5-trihydroxy-6-(hydroxymethyl)oxan-2-yl]oxy-2,3-dihydrochromen-4-one	Shikimates and Phenylpropanoids	Flavonoids
3540	449.146	13.36	[M+FA]-	ncgc00385668-01_c21h24o8_4-[(e)-2-(3-hydroxy-5-methoxyphenyl)vinyl]phenyl beta-d-glucopyranoside	Shikimates and Phenylpropanoids	Stilbenoids
3541	449.146	12.94	[M+FA]-	ncgc00385668-01_c21h24o8_4-[(e)-2-(3-hydroxy-5-methoxyphenyl)vinyl]phenyl beta-d-glucopyranoside	Shikimates and Phenylpropanoids	Stilbenoids
3561	450.057	1.73	[M-H]-	pentyl glucosinolate	Amino acids and Peptides	Amino acid glycosides
3563	450.057	1.31	[M-H]-	pentyl glucosinolate	Amino acids and Peptides	Amino acid glycosides
3575	451.147	2.39	[M-H]-	ncgc00380737-01_c17h26o11_methyl (1s,4as,6r,7r,7ar)-1-(beta-d-glucopyranosyloxy)-5,6-dihydroxy-7-methyl-1,4a,5,6,7,7a-hexahydrocyclopenta[c]pyran-4-carboxylate	Terpenoids	Monoterpenoids
3590	452.279	16.14	[M-H]-	LPE 16:0	Fatty acids	Glycerophospholipids
3624	455.354	19.05	[M-H]-	(1s,2r,4as,6as,6br,10s,12ar)-10-hydroxy-1,2,6a,6b,9,9,12a-heptamethyl-2,3,4,5,6,6a,7,8,8a,10,11,12,13,14b-tetradecahydro-1h-picene-4a-carboxylic acid	Terpenoids	Triterpenoids
3697	463.089	9.41	[M-H]-	isoquercitin	Shikimates and Phenylpropanoids	Flavonoids
3796	471.349	16.64	[M-H]-	maslinic acid	Terpenoids	Triterpenoids
3806	472.159	4.12	[M-H]-	raloxifene		Organic oxygen compounds
3826	474.263	15.28	[M-H]-	1-hydroxy-2-(9z,12z,15z-octadecatrienoyl)-sn-glycero-3-phosphoethanolamine	Fatty acids	Glycerophospholipids
3846	476.279	20.47	[M-H]-	LPE 18:2	Fatty acids	Glycerophospholipids
3847	476.279	15.7	[M]-	1-(9z,12z-octadecadienoyl)-2-hydroxy-sn-glycero-3-phosphoethanolamine	Fatty acids	Glycerophospholipids
3854	477.065	8.43	[M-H]-	indolylmethyl glucosinolate + 1meo	Amino acids and Peptides	Amino acid glycosides
3858	477.104	10.93	[M-H]-	isorhamnetin-3-glucoside	Shikimates and Phenylpropanoids	Flavonoids
3859	477.105	9.72	[M-H]-	isorhamnetin 3-galactoside	Shikimates and Phenylpropanoids	Flavonoids
3872	478.294	16.28	[M-H]-	LPE 18:1	Fatty acids	Glycerophospholipids
4005	491.12	12.66	[M-H]-	malvidin-3-galactoside	Shikimates and Phenylpropanoids	Flavonoids
4149	507.137	1.96	[M-H]-	ncgc00385222-01_c19h26o13_beta-d-fructofuranosyl 6-o-(4-hydroxybenzoyl)-alpha-d-glucopyranoside	Shikimates and Phenylpropanoids	Phenolic acids (C6-C1)
4259	521.203	8.87	[M-H]-	(2r,3r,4s,5s,6r)-2-[[7-hydroxy-1-(4-hydroxy-3-methoxyphenyl)-3-(hydroxymethyl)-6-methoxy-1,2,3,4-tetrahydronaphthalen-2-yl]methoxy]-6-(hydroxymethyl)oxane-3,4,5-triol	Shikimates and Phenylpropanoids	Lignans
4333	531.282	15.06	[M-H]-	MGMG 16:3	Fatty acids	Glycerolipids
4349	533.152	3.38	[M-H]-	ncgc00385695-01_c21h28o13_alpha-d-glucopyranoside, beta-l-fructofuranosyl 6-o-[(2e)-3-(4-hydroxyphenyl)-1-oxo-2-propen-1-yl]-	Shikimates and Phenylpropanoids	Phenylpropanoids (C6-C3)
4350	533.152	4.21	[M-H]-	ncgc00385695-01_c21h28o13_alpha-d-glucopyranoside, beta-l-fructofuranosyl 6-o-[(2e)-3-(4-hydroxyphenyl)-1-oxo-2-propen-1-yl]-	Shikimates and Phenylpropanoids	Phenylpropanoids (C6-C3)
4362	535.039	1.47	[M-H]-	UDP-xylose	Carbohydrates	Aminosugars and aminoglycosides
4382	537.198	7.79	[M-H]-	2-[4-[4-[hydroxy-(4-hydroxy-3-methoxyphenyl)methyl]-3-(hydroxymethyl)oxolan-2-yl]-2-methoxyphenoxy]-6-(hydroxymethyl)oxane-3,4,5-triol	Shikimates and Phenylpropanoids	Lignans
4383	537.198	5.67	[M-H]-	2-[4-[4-[hydroxy-(4-hydroxy-3-methoxyphenyl)methyl]-3-(hydroxymethyl)oxolan-2-yl]-2-methoxyphenoxy]-6-(hydroxymethyl)oxane-3,4,5-triol	Shikimates and Phenylpropanoids	Lignans
4384	537.198	7.13	[M-H]-	2-[4-[4-[hydroxy-(4-hydroxy-3-methoxyphenyl)methyl]-3-(hydroxymethyl)oxolan-2-yl]-2-methoxyphenoxy]-6-(hydroxymethyl)oxane-3,4,5-triol	Shikimates and Phenylpropanoids	Lignans
4406	540.331	16.09	[M+FA]-	LPC 16:0	Fatty acids	Glycerophospholipids
4460	547.166	7.04	[M-H]-	[(2r,3s,4s,5r,6r)-6-[(2s,3s,4s,5r)-3,4-dihydroxy-2,5-bis(hydroxymethyl)oxolan-2-yl]oxy-3,4,5-trihydroxyoxan-2-yl]methyl (e)-3-(4-hydroxy-3,5-dimethoxyphenyl)prop-2-enoate	Shikimates and Phenylpropanoids	Phenylpropanoids and polyketides
4461	547.168	5.69	[M-H]-	[(2r,3s,4s,5r,6r)-6-[(2s,3s,4s,5r)-3,4-dihydroxy-2,5-bis(hydroxymethyl)oxolan-2-yl]oxy-3,4,5-trihydroxyoxan-2-yl]methyl (e)-3-(4-hydroxy-3,5-dimethoxyphenyl)prop-2-enoate	Shikimates and Phenylpropanoids	Phenylpropanoids and polyketides
4462	547.168	6.61	[M-H]-	[(2r,3s,4s,5r,6r)-6-[(2s,3s,4s,5r)-3,4-dihydroxy-2,5-bis(hydroxymethyl)oxolan-2-yl]oxy-3,4,5-trihydroxyoxan-2-yl]methyl (e)-3-(4-hydroxy-3,5-dimethoxyphenyl)prop-2-enoate	Shikimates and Phenylpropanoids	Phenylpropanoids and polyketides
4475	549.053	1.48	[M-H]-	UDP-beta-L-rhamnose	Carbohydrates	Aminosugars and aminoglycosides
4572	559.313	15.68	[M+FA]-	ncgc00380867-01_c27h46o9_9,12,15-octadecatrienoic acid, 3-(hexopyranosyloxy)-2-hydroxypropyl ester, (9z,12z,15z)-	Fatty acids	Glycerolipids
4596	562.315	15.29	[M+FA]-	1-(9z,12z,15z-octadecatrienoyl)-2-hydroxy-sn-glycero-3-phosphocholine	Fatty acids	Glycerophospholipids
4602	563.162	3.89	[M-H]-	[6-[3,4-dihydroxy-2,5-bis(hydroxymethyl)oxolan-2-yl]oxy-3,4,5-trihydroxyoxan-2-yl]methyl (e)-3-(4-hydroxy-3-methoxyphenyl)prop-2-enoate	Shikimates and Phenylpropanoids	Phenylpropanoids (C6-C3)
4603	563.162	5.23	[M-H]-	[6-[3,4-dihydroxy-2,5-bis(hydroxymethyl)oxolan-2-yl]oxy-3,4,5-trihydroxyoxan-2-yl]methyl (e)-3-(4-hydroxy-3-methoxyphenyl)prop-2-enoate	Shikimates and Phenylpropanoids	Phenylpropanoids (C6-C3)
4604	563.163	4.69	[M-H]-	[6-[3,4-dihydroxy-2,5-bis(hydroxymethyl)oxolan-2-yl]oxy-3,4,5-trihydroxyoxan-2-yl]methyl (e)-3-(4-hydroxy-3-methoxyphenyl)prop-2-enoate	Shikimates and Phenylpropanoids	Phenylpropanoids (C6-C3)
4612	564.331	15.71	[M+FA]-	1-(9z,12z-octadecadienoyl-2-hydroxy-sn-glycero-3-phosphocholine	Fatty acids	Glycerophospholipids
4614	565.048	1.45	[M-H]-	uridine diphosphate glucose	Carbohydrates	Aminosugars and aminoglycosides
4626	566.347	16.22	[M-H]-	LPC 18:1	Fatty acids	Glycerophospholipids
4704	577.136	6.1	[M-H]-	procyanidin B1	Shikimates and Phenylpropanoids	Flavonoids
4703	577.136	6.77	[M-H]-	procyanidin B1	Shikimates and Phenylpropanoids	Flavonoids
4705	577.136	9.27	[M-H]-	procyanidin B1	Shikimates and Phenylpropanoids	Flavonoids
4727	579.208	11.1	[M-H]-	s(8-8)s hexoside	Shikimates and Phenylpropanoids	Lignans
4728	579.209	13.19	[M+FA]-	phillyrin	Shikimates and Phenylpropanoids	Lignans
4821	593.153	10.15	[M-H]-	kaempferol-3-o-rutinoside	Shikimates and Phenylpropanoids	Flavonoids
4823	593.173	7.18	[M+FA]-	ncgc00385221-01_c23h32o15_alpha-d-glucopyranoside, beta-d-fructofuranosyl 6-o-[(2e)-3-(4-hydroxy-3,5-dimethoxyphenyl)-1-oxo-2-propen-1-yl]-	Shikimates and Phenylpropanoids	Phenylpropanoids and polyketides
4824	593.173	4.34	[M+FA]-	ncgc00385221-01_c23h32o15_alpha-d-glucopyranoside, beta-d-fructofuranosyl 6-o-[(2e)-3-(4-hydroxy-3,5-dimethoxyphenyl)-1-oxo-2-propen-1-yl]-	Shikimates and Phenylpropanoids	Phenylpropanoids and polyketides
4938	606.075	1.47	[M-H]-	uridine-5-diphosphoacetylglucosamine	Carbohydrates	Aminosugars and aminoglycosides
4968	609.147	6.39	[M-2H]-	cyanidin-3,5-di-o-glucoside	Shikimates and Phenylpropanoids	Flavonoids
4969	609.147	8.59	[M-H]-	3-[4,5-dihydroxy-6-(hydroxymethyl)-3-[3,4,5-trihydroxy-6-(hydroxymethyl)oxan-2-yl]oxyoxan-2-yl]oxy-5,7-dihydroxy-2-(4-hydroxyphenyl)chromen-4-one	Shikimates and Phenylpropanoids	Flavonoids
4970	609.147	7.77	[M-2H]-	cyanidin-3,5-di-o-glucoside	Shikimates and Phenylpropanoids	Flavonoids
4971	609.147	4.78	[M-H]-	lilyn	Shikimates and Phenylpropanoids	Flavonoids
4972	609.148	9.01	[M-H]-	rutin	Shikimates and Phenylpropanoids	Flavonoids
4992	611.144	1.76	[M-H]-	glutathione	Amino acids and Peptides	Small peptides
4993	611.146	1.3	[M-H]-	glutathione	Amino acids and Peptides	Small peptides
5012	613.178	10.71	[M-H]-	ncgc00380545-01_c26h32o14_3-{(e)-2-[4-(beta-d-glucopyranosyloxy)-2-hydroxyphenyl]vinyl}-5-hydroxyphenyl beta-d-glucopyranoside	Shikimates and Phenylpropanoids	Stilbenoids
5096	625.142	7.61	[M-H]-	quercetin-3,4'-o-di-beta-glucoside	Shikimates and Phenylpropanoids	Flavonoids
5173	639.156	6.7	[M-H]-	isorhamnetin-3,7-di-o-glucoside	Shikimates and Phenylpropanoids	Flavonoids
5174	639.158	8.14	[M-H]-	isorhamnetin-3-glucoside-4'-glucoside (isorhamnetin 3,4'-diglucoside)	Shikimates and Phenylpropanoids	Flavonoids
5175	639.159	6.69	[M-H]-	isorhamnetin-3,7-di-o-glucoside	Shikimates and Phenylpropanoids	Flavonoids
5274	655.152	4.72	[M-H]-	ncgc00385199-01!2-[3,4-bis[[(2s,3r,4s,5s,6r)-3,4,5-trihydroxy-6-(hydroxymethyl)oxan-2-yl]oxy]phenyl]-5,7-dihydroxychromen-4-one	Shikimates and Phenylpropanoids	Flavonoids
5275	655.152	8.56	[M+FA]-	ncgc00180501-02!3-[4,5-dihydroxy-6-(hydroxymethyl)-3-[3,4,5-trihydroxy-6-(hydroxymethyl)oxan-2-yl]oxyoxan-2-yl]oxy-5,7-dihydroxy-2-(4-hydroxyphenyl)chromen-4-one	Shikimates and Phenylpropanoids	Flavonoids
5317	665.215	1.19	[M-H]-	stachyose	Carbohydrates	Saccharides
5382	681.24	7.75	[M-H]-	2-[4-[(3s,3ar,6s,6ar)-6-[3-methoxy-4-[3,4,5-trihydroxy-6-(hydroxymethyl)oxan-2-yl]oxyphenyl]-1,3,3a,4,6,6a-hexahydrofuro[3,4-c]furan-3-yl]-2-methoxyphenoxy]-6-(hydroxymethyl)oxane-3,4,5-triol	Shikimates and Phenylpropanoids	Lignans
5409	686.142	3.08	[M-H]-	3'-dephosphocoenzyme A	Fatty acids	Fatty esters
5623	723.216	12.31	[M-H]-	ncgc00385663-01_c33h40o18_6-o-beta-d-glucopyranosyl-1-o-[(2e)-3-(4-hydroxy-3,5-dimethoxyphenyl)-2-propenoyl]-2-o-[(2e)-3-(4-hydroxy-3-methoxyphenyl)-2-propenoyl]-beta-d-glucopyranose	Shikimates and Phenylpropanoids	Phenylpropanoids (C6-C3)
5642	727.246	7.76	[M+FA]-	ncgc00347700-02!2-[4-[(3s,3ar,6s,6ar)-6-[3-methoxy-4-[3,4,5-trihydroxy-6-(hydroxymethyl)oxan-2-yl]oxyphenyl]-1,3,3a,4,6,6a-hexahydrofuro[3,4-c]furan-3-yl]-2-methoxyphenoxy]-6-(hydroxymethyl)oxane-3,4,5-triol	Shikimates and Phenylpropanoids	Lignans
5766	753.226	9.6	[M-H]-	[(2r,3s,4s,5r,6r)-3,4,5-trihydroxy-6-[(2s,3s,4r,5r)-4-hydroxy-3-[(e)-3-(4-hydroxy-3,5-dimethoxyphenyl)prop-2-enoyl]oxy-2,5-bis(hydroxymethyl)oxolan-2-yl]oxyoxan-2-yl]methyl (e)-3-(4-hydroxy-3,5-dimethoxyphenyl)prop-2-enoate	Shikimates and Phenylpropanoids	Phenylpropanoids (C6-C3)
5767	753.226	11.89	[M-H]-	[(2r,3s,4s,5r,6r)-3,4,5-trihydroxy-6-[(2s,3s,4r,5r)-4-hydroxy-3-[(e)-3-(4-hydroxy-3,5-dimethoxyphenyl)prop-2-enoyl]oxy-2,5-bis(hydroxymethyl)oxolan-2-yl]oxyoxan-2-yl]methyl (e)-3-(4-hydroxy-3,5-dimethoxyphenyl)prop-2-enoate	Shikimates and Phenylpropanoids	Phenylpropanoids (C6-C3)
5768	753.227	12.78	[M-H]-	[(2r,3s,4s,5r,6r)-3,4,5-trihydroxy-6-[(2s,3s,4r,5r)-4-hydroxy-3-[(e)-3-(4-hydroxy-3,5-dimethoxyphenyl)prop-2-enoyl]oxy-2,5-bis(hydroxymethyl)oxolan-2-yl]oxyoxan-2-yl]methyl (e)-3-(4-hydroxy-3,5-dimethoxyphenyl)prop-2-enoate	Shikimates and Phenylpropanoids	Phenylpropanoids (C6-C3)
5904	784.151	5.1	[M-H]-	flavin adenine dinucleotide	Alkaloids	Pseudoalkaloids
5913	787.268	8.59	[M-H]-	eleutheroside E	Shikimates and Phenylpropanoids	Lignans
6235	865.199	6.02	[M-H]-	procyanidin C1	Shikimates and Phenylpropanoids	Flavonoids
6054	817.205	4.75	[M-H]-	cyanidin-3,5-O-glucoside derivative	Shikimates and Phenylpropanoids	Flavonoids
4548	557.061	9.09	[M-H]-	isorhamnetin-3-O-glucoside-sulfate	Shikimates and Phenylpropanoids	Flavonoids
6510	1007.27	8.55	[M-H]-	isorhamnetin-3-O-sinapoyldiglucoside-7-O-glucoside	Shikimates and Phenylpropanoids	Flavonoids
6165	845.215	11.85	[M-H]-	isorhamnetin-3-O-sinapoylglucoside-7-O-glucoside	Shikimates and Phenylpropanoids	Flavonoids
5841	771.199	4.82	[M-H]-	kaempferol-3-O-sophoroside-7-O-glucoside	Shikimates and Phenylpropanoids	Flavonoids
6043	815.206	9.49	[M-H]-	kaempferol-3-O-sinapoylsophoroside	Shikimates and Phenylpropanoids	Flavonoids
6462	977.258	6.39	[M-H]-	kaempferol-3-O-sinapoylsophoroside-7-O-glucoside	Shikimates and Phenylpropanoids	Flavonoids
6657	1183.32	11.64	[M-H]-	kaempferol-3-O-sinapoylsophoroside-7-O-sinapoylglucoside	Shikimates and Phenylpropanoids	Flavonoids
6658	1183.32	11.11	[M-H]-	kaempferol-3-O-sinapoylsophoroside-7-O-sinapoylglucoside	Shikimates and Phenylpropanoids	Flavonoids
6627	1139.31	6.19	[2M-H]-	kaempferol-3-O-sinapoylsophorotrioside-7-O-glucoside	Shikimates and Phenylpropanoids	Flavonoids
2640	373.081	4.71	[M-H]-	myricetin 3,7,3',4'-tetramethyl ether	Shikimates and Phenylpropanoids	Flavonoids
6233	865.198	7.16	[M-H]-	procyanidin C1	Shikimates and Phenylpropanoids	Flavonoids
6234	865.199	9.1	[M-H]-	procyanidin C1	Shikimates and Phenylpropanoids	Flavonoids
6634	1153.26	7.54	[M-H]-	procyanidin D	Shikimates and Phenylpropanoids	Flavonoids
6492	993.253	5.93	[M-H]-	quercetin-3-O-sinapoylsophoroside-7-O-glucoside	Shikimates and Phenylpropanoids	Flavonoids
5910	787.196	4.56	[M-H]-	quercetin-3-O-diglucoside-7-O-glucoside	Shikimates and Phenylpropanoids	Flavonoids
16	110.984	1.26	[M-H]-	Unknown
20	112.936	1.46	[M-H]-	Unknown
35	112.984	15.19	[M-H]-	Unknown
36	112.984	7.07	[M-H]-	Unknown
41	113.023	1.24	[M-H]-	Unknown
44	114.932	1.48	[M-H]-	Unknown
46	114.987	1.11	[M-H]-	Unknown
59	116.788	20.68	[M-H]-	Unknown
95	120.011	6.59	[M-H]-	Unknown
96	120.011	7.8	[M-H]-	Unknown
97	120.995	12.98	[M-H]-	Unknown
98	120.995	13.77	[M-H]-	Unknown
99	120.995	9.59	[M-H]-	Unknown
114	126.001	14.65	[M-H]-	Unknown
115	126.001	9.99	[M-H]-	Unknown
116	126.001	11.97	[M-H]-	Unknown
117	126.001	14.06	[M-H]-	Unknown
127	128.895	15.97	[M-H]-	Unknown
130	128.958	1.17	[M-H]-	Unknown
149	130.031	2.31	[M-H]-	Unknown
153	130.065	10.36	[M-H]-	Unknown
154	130.065	8.63	[M-H]-	Unknown
156	130.956	1.18	[M-H]-	Unknown
157	130.962	14.5	[M-H]-	Unknown
158	130.982	1.1	[M-H]-	Unknown
173	132.98	1.11	[M-H]-	Unknown
189	135.011	2.62	[M-H]-	Unknown
190	135.017	1.51	[M-H]-	Unknown
205	139.002	8.67	[M-H]-	Unknown
209	141.054	3.85	[M-H]-	Unknown
211	142.05	1.9	[M-H]-	Unknown
212	142.065	8.69	[M-H]-	Unknown
213	142.086	2.21	[M-H]-	Unknown
215	142.998	1.42	[M-H]-	Unknown
217	143.034	11.21	[M-H]-	Unknown
218	143.034	2.65	[M-H]-	Unknown
219	143.034	6.33	[M-H]-	Unknown
220	143.034	4.16	[M-H]-	Unknown
221	143.034	12.48	[M-H]-	Unknown
222	143.034	9.1	[M-H]-	Unknown
224	143.07	4.88	[M-H]-	Unknown
225	143.9	10.04	[M-H]-	Unknown
234	144.908	13.71	[M-H]-	Unknown
246	145.013	11.77	[M-H]-	Unknown
254	146.027	1.72	[M-H]-	Unknown
271	147.008	6.61	[M-H]-	Unknown
272	147.011	13.47	[M-H]-	Unknown
275	147.055	7.22	[M-H]-	Unknown
276	147.055	4.73	[M-H]-	Unknown
278	147.065	2.68	[M-H]-	Unknown
279	147.065	1.89	[M-H]-	Unknown
282	148.076	6.37	[M-H]-	Unknown
287	150.022	1.21	[M-H]-	Unknown
288	151.002	3.41	[M-H]-	Unknown
289	151.006	1.33	[M-H]-	Unknown
299	153.091	13.21	[M-H]-	Unknown
300	153.091	9.3	[M-H]-	Unknown
308	155.06	13.67	[M-H]-	Unknown
315	157.013	8.7	[M-H2O-H]-	Unknown
316	157.04	7.79	[M-H]-	Unknown
321	157.973	14.64	[M-H]-	Unknown
322	158.045	1.26	[M-H]-	Unknown
324	158.081	4.66	[M-H]-	Unknown
325	158.924	2.7	[M-H]-	Unknown
330	158.977	1.11	[M-H]-	Unknown
336	159.029	2.42	[M-H]-	Unknown
339	159.978	1.11	[M-H]-	Unknown
340	159.988	14.64	[M-H]-	Unknown
341	159.989	14.07	[M-H]-	Unknown
343	160.022	9.59	[M-H]-	Unknown
348	160.841	5.02	[M-H]-	Unknown
349	160.841	7.66	[M-H]-	Unknown
351	160.841	9.68	[M-H]-	Unknown
353	160.841	6.11	[M-H]-	Unknown
356	160.92	2.69	[M-H]-	Unknown
357	160.975	1.11	[M-H]-	Unknown
371	161.071	4.68	[M-H]-	Unknown
372	161.081	5.56	[M-H]-	Unknown
373	161.081	4.65	[M-H]-	Unknown
376	161.968	3.18	[M-H]-	Unknown
377	162.004	13.07	[M-H]-	Unknown
381	162.838	6.11	[M-H]-	Unknown
382	162.838	5.02	[M-H]-	Unknown
385	162.838	7.66	[M-H]-	Unknown
387	162.838	9.68	[M-H]-	Unknown
388	162.838	3.8	[M-H]-	Unknown
391	163.112	17	[M-H]-	Unknown
394	163.963	3.15	[M-H]-	Unknown
395	164.017	13.76	[M-H]-	Unknown
396	164.02	13.47	[M-H]-	Unknown
397	164.034	4.68	[M-H]-	Unknown
398	164.047	9.71	[M-H]-	Unknown
401	164.835	5.03	[M-H]-	Unknown
403	164.835	6.2	[M-H]-	Unknown
404	164.934	1.15	[M-H]-	Unknown
416	165.021	4.81	[M-H]-	Unknown
417	165.039	7.87	[M-H]-	Unknown
418	165.039	1.24	[M+FA-H]-	Unknown
424	166.032	11.17	[M-H]-	Unknown
432	168.98	1.29	[M-H]-	Unknown
433	168.995	9.37	[M-H]-	Unknown
434	169.04	6.45	[M-H]-	Unknown
436	169.04	6.88	[M-H]-	Unknown
437	169.04	5.29	[M-H]-	Unknown
438	169.04	8.8	[M-H2O-H]-	Unknown
447	171.055	7.96	[M-H]-	Unknown
448	171.055	8.75	[M-H]-	Unknown
451	172.039	8.34	[M-H]-	Unknown
452	172.039	6.05	[M-H2O-H]-	Unknown
453	172.039	7.82	[M-H]-	Unknown
486	175.003	6.59	[M-H]-	Unknown
495	175.039	6.58	[M-H]-	Unknown
496	175.05	7.2	[M-H]-	Unknown
497	175.05	4.73	[M-H]-	Unknown
501	176.02	13.98	[M-H]-	Unknown
502	176.034	4.67	[M-H]-	Unknown
503	176.034	6.83	[M-H]-	Unknown
504	176.038	3.15	[M-H]-	Unknown
505	176.055	1.25	[M-H]-	Unknown
507	176.916	1.4	[M-H2O-H]-	Unknown
514	177.058	4.14	[M-H]-	Unknown
516	177.981	13.75	[M-H]-	Unknown
517	177.982	14.28	[M-H]-	Unknown
518	177.982	14.91	[M-H]-	Unknown
519	177.982	13.1	[M-H]-	Unknown
520	177.999	5.71	[M-H]-	Unknown
521	177.999	7.74	[M-H]-	Unknown
523	178.032	13.62	[M-H]-	Unknown
524	178.032	14.48	[M-H]-	Unknown
526	178.88	1.57	[M-H]-	Unknown
538	179.001	1.85	[M-H]-	Unknown
540	179.037	2.76	[M-H]-	Unknown
541	179.038	3.37	[M-H]-	Unknown
558	179.107	13.57	[M-H]-	Unknown
561	179.977	14.9	[M-H]-	Unknown
562	179.997	14.35	[M-H]-	Unknown
563	180.015	3.78	[M-H]-	Unknown
565	180.878	1.57	[M-H]-	Unknown
569	180.921	1.18	[M-H]-	Unknown
570	180.93	1.19	[M-H]-	Unknown
577	181.013	7.06	[M-H]-	Unknown
586	182.99	1.81	[M-H]-	Unknown
590	183.102	14.28	[M-H]-	Unknown
597	184.001	1.2	[M-H]-	Unknown
598	184.04	5.26	[M-H2O-H]-	Unknown
599	184.04	6.56	[M-H2O-H]-	Unknown
603	185.006	1.95	[M-H]-	Unknown
604	185.017	14.92	[M-H]-	Unknown
605	185.021	1.24	[M-H]-	Unknown
606	185.035	10.35	[M-H]-	Unknown
607	185.035	13.16	[M-H]-	Unknown
608	185.035	8.84	[M-H]-	Unknown
611	186.04	1.88	[M-H]-	Unknown
612	186.055	8.67	[M-H2O-H]-	Unknown
613	186.076	2.21	[M-H]-	Unknown
615	186.855	3.7	[M-H]-	Unknown
623	187.033	11.89	[M-H]-	Unknown
624	187.033	15.01	[M-H]-	Unknown
625	187.05	8.8	[M-H]-	Unknown
626	187.06	4.88	[M+FA-H]-	Unknown
627	187.06	3.57	[M-H]-	Unknown
635	187.996	1.19	[M-H]-	Unknown
640	188.071	5.25	[M-H]-	Unknown
645	189.04	1.8	[M-H]-	Unknown
646	189.066	2.14	[M-H]-	Unknown
649	189.945	13.81	[M-H]-	Unknown
650	190.026	6.64	[M-H]-	Unknown
659	190.896	5.83	[M-H]-	Unknown
685	191.107	8.34	[M-H2O-H]-	Unknown
689	191.961	14.63	[M-H]-	Unknown
690	191.997	14.5	[M-H]-	Unknown
691	191.997	15.87	[M-H]-	Unknown
692	191.998	15.12	[M-H]-	Unknown
693	192.052	14.77	[M-H]-	Unknown
694	192.054	7.68	[M-H]-	Unknown
696	192.892	5.84	[M-H]-	Unknown
711	193.977	14.26	[M-H]-	Unknown
713	194.045	4.48	[M-H]-	Unknown
716	194.103	1.2	[M-H]-	Unknown
718	194.927	4.98	[M-H]-	Unknown
719	194.927	4.05	[M-H]-	Unknown
721	194.927	2.94	[M-H]-	Unknown
722	194.927	1.45	[M-H]-	Unknown
724	194.936	1.52	[M-H]-	Unknown
727	195.032	8.68	[M-H]-	Unknown
732	195.102	13.26	[M-H]-	Unknown
734	195.138	13.87	[M-H]-	Unknown
735	195.81	5.06	[M-H]-	Unknown
736	195.81	6.24	[M-H]-	Unknown
737	195.81	3.91	[M-H]-	Unknown
742	195.926	1.47	[M-H]-	Unknown
744	196.024	1.91	[M-H]-	Unknown
747	196.923	2.9	[M-H]-	Unknown
748	196.923	1.45	[M-H]-	Unknown
749	196.994	2.11	[M-H]-	Unknown
750	197.042	5.59	[M-H]-	Unknown
753	197.081	9.34	[M-H]-	Unknown
754	197.081	12.51	[M-H]-	Unknown
755	197.118	13.85	[M-H]-	Unknown
756	197.807	5.05	[M-H]-	Unknown
757	197.807	6.17	[M-H]-	Unknown
759	197.807	9.68	[M-H]-	Unknown
760	197.807	2.41	[M-H]-	Unknown
761	197.807	3.92	[M-H]-	Unknown
763	197.807	7.63	[M-H]-	Unknown
771	198.973	1.38	[M-H]-	Unknown
772	199.097	12.8	[M-H]-	Unknown
773	199.804	3.9	[M-H]-	Unknown
774	199.804	5.09	[M-H]-	Unknown
776	199.804	6.24	[M-H]-	Unknown
779	200.071	8.66	[M-H]-	Unknown
780	200.071	6.47	[M-H]-	Unknown
781	200.092	3.95	[M-H2O-H]-	Unknown
785	200.971	1.9	[M-H]-	Unknown
786	201.001	1.66	[M-H]-	Unknown
788	201.012	12.85	[M-H]-	Unknown
792	201.076	8.31	[M-H]-	Unknown
793	201.076	6.13	[M-H]-	Unknown
794	201.076	7.31	[M-H]-	Unknown
803	202.02	14.55	[M-H]-	Unknown
804	202.035	1.26	[M-2H]-	Unknown
805	202.05	5.26	[M-H]-	Unknown
806	202.05	13.44	[M-H]-	Unknown
807	202.05	6.53	[M-H]-	Unknown
808	202.09	10.02	[M-H]-	Unknown
809	202.108	5.46	[M-H]-	Unknown
812	202.995	1.3	[M-H]-	Unknown
814	203.028	14.89	[M-H]-	Unknown
815	203.028	14.52	[M-H]-	Unknown
816	203.028	13.9	[M-H]-	Unknown
817	203.028	9.09	[M-H]-	Unknown
818	203.046	8.12	[M-H]-	Unknown
819	203.049	1.82	[M-H]-	Unknown
820	203.055	3.86	[M-H]-	Unknown
822	204.012	13.07	[M-H]-	Unknown
826	204.087	1.42	[M-H]-	Unknown
827	204.087	2.21	[M-H]-	Unknown
830	205.011	11.68	[M-H]-	Unknown
832	205.035	1.4	[M-H]-	Unknown
833	205.043	8.3	[M-H]-	Unknown
834	205.043	6.56	[M-H]-	Unknown
835	205.043	13.4	[M-H]-	Unknown
836	205.043	14.47	[M-H]-	Unknown
841	205.061	12.51	[M-H]-	Unknown
842	205.071	4.87	[M-H]-	Unknown
846	206.046	4.11	[M-H]-	Unknown
851	207.05	15.54	[M-H]-	Unknown
852	207.05	9.42	[M-H]-	Unknown
853	207.05	11.12	[M-H]-	Unknown
854	207.05	1.29	[M-H]-	Unknown
855	207.05	14.87	[M-H]-	Unknown
856	207.05	13.89	[M-H]-	Unknown
857	207.05	6.57	[M-H]-	Unknown
858	207.05	16.2	[M-H]-	Unknown
859	207.05	22.85	[M-H]-	Unknown
860	207.051	16.71	[M-H]-	Unknown
861	207.051	20.96	[M-H]-	Unknown
862	207.051	4.01	[M-H]-	Unknown
863	207.051	12.15	[M-H]-	Unknown
864	207.051	2.89	[M-H]-	Unknown
865	207.051	7.62	[M-H]-	Unknown
866	207.051	2.31	[M-H]-	Unknown
867	207.051	21.25	[M-H]-	Unknown
868	207.051	8.42	[M-H]-	Unknown
869	207.051	10.02	[M-H]-	Unknown
891	208.007	7.24	[M-H]-	Unknown
892	208.028	1.92	[M-H]-	Unknown
893	208.037	9.71	[M-H]-	Unknown
895	208.061	6.34	[M-H]-	Unknown
899	209.066	1.29	[M-H]-	Unknown
901	209.082	9.99	[M-H]-	Unknown
906	210.005	14.25	[M-H]-	Unknown
908	210.008	13.91	[M-H]-	Unknown
911	210.904	1.5	[M-H]-	Unknown
914	211.01	2.56	[M-H]-	Unknown
916	211.061	9.75	[M-H]-	Unknown
919	212.02	14.38	[M-H]-	Unknown
923	212.921	1.17	[M+FA-H]-	Unknown
925	212.971	1.29	[M-H]-	Unknown
926	212.98	1.78	[M-H]-	Unknown
927	213.001	1.86	[M-H]-	Unknown
930	213.049	1.2	[M-H]-	Unknown
941	214.996	1.87	[M-H]-	Unknown
950	215.032	1.23	[M-H]-	Unknown
952	215.092	8.67	[M-H]-	Unknown
954	215.14	2.75	[M-H]-	Unknown
958	216.066	8.68	[M-H]-	Unknown
959	216.066	5.36	[M-H]-	Unknown
967	216.909	1.56	[M-H]-	Unknown
969	216.918	1.58	[M-H]-	Unknown
972	217.071	6.21	[M-H]-	Unknown
973	217.119	3.66	[M-H]-	Unknown
978	218.028	14.51	[M-H]-	Unknown
979	218.046	5.71	[M-H]-	Unknown
980	218.046	9.39	[M-H]-	Unknown
981	218.049	3.16	[M-H]-	Unknown
983	218.082	6.47	[M-H]-	Unknown
984	218.103	3.92	[M-H]-	Unknown
989	219.014	1.6	[M-H]-	Unknown
1005	219.064	12.5	[M-H]-	Unknown
1006	219.087	7.32	[M-H]-	Unknown
1007	219.102	13.51	[M-H]-	Unknown
1008	219.139	13.22	[M-H]-	Unknown
1011	221.006	3.47	[M-H]-	Unknown
1012	221.021	15.16	[M-H]-	Unknown
1013	221.03	1.26	[M-H]-	Unknown
1019	221.918	14.52	[M-H]-	Unknown
1022	222.037	1.14	[M-H]-	Unknown
1023	222.049	1.18	[M-H]-	Unknown
1025	222.869	10.04	[M-H]-	Unknown
1028	223.024	4.91	[M-H]-	Unknown
1029	223.028	2.04	[M-H]-	Unknown
1030	223.046	1.25	[M-H]-	Unknown
1031	223.046	8.64	[M-H]-	Unknown
1040	223.933	14.06	[M-H]-	Unknown
1041	223.951	6.01	[M-H]-	Unknown
1043	224.002	4.61	[M-H]-	Unknown
1044	224.024	14.35	[M-H]-	Unknown
1049	224.937	20.46	[M-H]-	Unknown
1050	225.026	7.41	[M-H]-	Unknown
1051	225.038	3.82	[M-H]-	Unknown
1068	225.087	3.31	[M-H]-	Unknown
1069	225.113	7.48	[M-H]-	Unknown
1070	225.113	8.01	[M-H]-	Unknown
1075	225.967	5.18	[M-H]-	Unknown
1076	225.982	15.73	[M-H]-	Unknown
1077	225.984	1.71	[M-H]-	Unknown
1078	225.985	1.3	[M-H]-	Unknown
1079	225.986	15.08	[M-H]-	Unknown
1080	226.069	2.21	[M-H]-	Unknown
1086	227.005	13.52	[M-H]-	Unknown
1087	227.005	12.94	[M-H]-	Unknown
1088	227.005	9.57	[M-H]-	Unknown
1089	227.053	4.87	[M-H]-	Unknown
1093	227.129	8.65	[M-H]-	Unknown
1096	227.98	1.62	[M-H]-	Unknown
1097	227.998	14.63	[M-H]-	Unknown
1098	227.998	15.92	[M-H]-	Unknown
1099	227.998	15.22	[M-H]-	Unknown
1100	228.064	1.21	[M-H]-	Unknown
1102	228.966	6.96	[M-H]-	Unknown
1105	229.023	1.19	[M-H]-	Unknown
1106	229.059	1.17	[M-H]-	Unknown
1108	229.083	1.17	[M-H]-	Unknown
1109	229.119	4.4	[M-H]-	Unknown
1113	229.156	5.33	[M-H]-	Unknown
1114	229.156	4.65	[M-H]-	Unknown
1116	229.956	3.19	[M-H]-	Unknown
1118	230.981	1.48	[M-H]-	Unknown
1121	231.023	14.14	[M-H]-	Unknown
1122	231.077	7.38	[M-H]-	Unknown
1123	231.135	1.94	[M-H]-	Unknown
1124	231.135	3.95	[M-H]-	Unknown
1129	232.059	3.12	[M-H]-	Unknown
1130	232.061	6.07	[M-H]-	Unknown
1132	232.883	1.5	[M-H]-	Unknown
1137	233.042	6.6	[M-H]-	Unknown
1138	233.154	15.81	[M-H]-	Unknown
1142	233.984	1.2	[M-H]-	Unknown
1144	234.879	1.46	[M-H]-	Unknown
1145	234.953	1.81	[M-H]-	Unknown
1146	235.018	7.59	[M-H]-	Unknown
1165	236.105	14.79	[M-H]-	Unknown
1167	236.968	1.89	[M-H]-	Unknown
1168	237.007	1.96	[M-H]-	Unknown
1169	237.016	14.05	[M-H]-	Unknown
1170	237.04	10.22	[M-H]-	Unknown
1171	237.061	1.27	[M-H]-	Unknown
1172	237.077	13.64	[M-H]-	Unknown
1175	237.967	7.86	[M-H]-	Unknown
1176	238.024	1.17	[M-H]-	Unknown
1177	238.036	3.07	[M-H]-	Unknown
1178	238.072	15.63	[M-H]-	Unknown
1179	239.054	6.2	[M-H]-	Unknown
1186	239.128	10.29	[M-H]-	Unknown
1187	239.128	11.61	[M-H]-	Unknown
1188	239.129	15.04	[M-H]-	Unknown
1191	239.983	7.07	[M-H]-	Unknown
1192	240.001	15.28	[M-H]-	Unknown
1193	240.019	8.07	[M-H]-	Unknown
1195	240.085	3.94	[M-H]-	Unknown
1196	241.002	2.32	[M-H]-	Unknown
1197	241.002	3.95	[M-H]-	Unknown
1198	241.002	4.95	[M-H]-	Unknown
1199	241.002	1.66	[M-H2O-H]-	Unknown
1200	241.002	2.89	[M-H2O-H]-	Unknown
1203	241.035	3.46	[M-H]-	Unknown
1205	241.069	7.29	[M-H]-	Unknown
1210	241.092	1.16	[M-H]-	Unknown
1211	241.144	12.02	[M-H]-	Unknown
1218	241.981	13.82	[M-H]-	Unknown
1219	241.995	9.18	[M-H]-	Unknown
1222	242.082	8.67	[M-H]-	Unknown
1238	243.087	3.15	[M-H]-	Unknown
1244	243.924	12.75	[M-H]-	Unknown
1246	243.958	3.11	[M-H]-	Unknown
1247	243.991	9.15	[M-H]-	Unknown
1249	244.061	8.7	[M-H]-	Unknown
1250	244.061	9.38	[M-H]-	Unknown
1253	244.13	3.73	[M-H]-	Unknown
1256	244.964	1.11	[M-H]-	Unknown
1257	245.043	1.24	[M-H]-	Unknown
1258	245.079	13.57	[M-H]-	Unknown
1260	245.114	1.86	[M-H]-	Unknown
1263	246.03	1.32	[M-H]-	Unknown
1264	246.099	4.91	[M-H]-	Unknown
1266	246.962	1.11	[M-H]-	Unknown
1267	247.001	13.41	[M-H]-	Unknown
1268	247.018	13.43	[M-H]-	Unknown
1269	247.026	1.32	[M-H]-	Unknown
1270	247.061	6.06	[M-H]-	Unknown
1272	247.072	4.77	[M-H]-	Unknown
1273	247.082	8.04	[M-H]-	Unknown
1274	247.082	9.14	[M-H]-	Unknown
1276	247.17	15.87	[M-H]-	Unknown
1279	248.023	2.12	[M-H]-	Unknown
1280	248.039	9.59	[M-H]-	Unknown
1283	248.093	6.28	[M-H]-	Unknown
1285	248.897	1.16	[M-H]-	Unknown
1289	248.961	14.67	[M-H]-	Unknown
1290	248.961	13.75	[M-H]-	Unknown
1291	248.961	16.71	[M-H]-	Unknown
1302	250.072	7.31	[M-H]-	Unknown
1303	250.072	11.74	[M-H]-	Unknown
1305	251.041	1.38	[M-H]-	Unknown
1306	251.068	7	[M-H]-	Unknown
1308	251.104	4.48	[M-H]-	Unknown
1311	252.051	5.14	[M-H]-	Unknown
1312	252.088	14.79	[M-H]-	Unknown
1313	252.124	6.24	[M-H]-	Unknown
1315	252.943	1.86	[M-H]-	Unknown
1316	252.964	1.61	[M-H]-	Unknown
1318	252.993	15.46	[M-H]-	Unknown
1319	252.993	14.92	[M-H]-	Unknown
1320	253.056	1.23	[M-H]-	Unknown
1321	253.108	8.37	[M-H]-	Unknown
1323	253.947	1.18	[M-H]-	Unknown
1326	254.982	1.35	[M-H]-	Unknown
1328	255.012	1.8	[M-H]-	Unknown
1329	255.049	4.98	[M-H]-	Unknown
1332	255.114	10.14	[M-H]-	Unknown
1333	255.124	9.35	[M-H]-	Unknown
1334	255.124	7.36	[M-H]-	Unknown
1336	255.822	6.24	[M-H]-	Unknown
1337	255.822	5.09	[M-H]-	Unknown
1338	255.906	14.65	[M-H]-	Unknown
1339	255.996	13.8	[M-H]-	Unknown
1340	256.192	15.53	[M-H]-	Unknown
1344	257.028	1.88	[M-H]-	Unknown
1345	257.066	1.17	[M-H]-	Unknown
1346	257.097	11.17	[M-H]-	Unknown
1347	257.13	10.8	[M-H]-	Unknown
1348	257.13	11.98	[M-H]-	Unknown
1349	257.176	14.81	[M-H]-	Unknown
1350	257.819	6.19	[M-H]-	Unknown
1351	257.819	5.07	[M-H]-	Unknown
1355	257.902	14.63	[M-H]-	Unknown
1358	257.939	13.79	[M-H]-	Unknown
1359	257.954	15.97	[M-H]-	Unknown
1360	258.038	7.72	[M-H]-	Unknown
1363	258.146	3.78	[M-H]-	Unknown
1370	259.013	1.3	[M-H]-	Unknown
1374	259.046	2.26	[M-H]-	Unknown
1376	259.079	1.14	[M-H]-	Unknown
1377	259.119	6.75	[M-H]-	Unknown
1380	259.191	14.53	[M-H]-	Unknown
1381	259.91	14.06	[M-H]-	Unknown
1382	259.935	13.78	[M-H]-	Unknown
1383	259.955	10.59	[M-H]-	Unknown
1384	259.955	14.06	[M-H]-	Unknown
1386	260.057	6.56	[M-H]-	Unknown
1387	260.057	5.26	[M-H]-	Unknown
1388	260.093	6.47	[M-H2O-H]-	Unknown
1389	260.093	8.67	[M-H]-	Unknown
1391	260.899	1.34	[M-H]-	Unknown
1393	260.939	10.46	[M-H]-	Unknown
1397	261.088	6.49	[M-H]-	Unknown
1398	261.099	11.17	[M-H]-	Unknown
1399	261.125	5.39	[M-H]-	Unknown
1400	261.128	6.36	[M-H]-	Unknown
1403	261.93	13.71	[M-H]-	Unknown
1404	261.951	14.04	[M-H]-	Unknown
1405	262.057	1.26	[M-2H]-	Unknown
1406	262.072	10.88	[M-H]-	Unknown
1407	262.93	1.1	[M-H]-	Unknown
1408	263.021	6.55	[M-H]-	Unknown
1409	263.023	6.82	[M-H]-	Unknown
1410	263.071	1.87	[M-H]-	Unknown
1411	263.078	2.07	[M-H]-	Unknown
1415	263.14	6.54	[M-H]-	Unknown
1416	264.088	6.56	[M-H]-	Unknown
1417	264.125	6.48	[M-H]-	Unknown
1418	264.125	7.11	[M-H]-	Unknown
1422	264.993	14.6	[M-H]-	Unknown
1423	265.011	13.47	[M-H]-	Unknown
1424	265.057	10.36	[M-H]-	Unknown
1425	265.072	6.64	[M-H]-	Unknown
1426	265.075	10.06	[M-H]-	Unknown
1437	265.158	15.62	[M-H]-	Unknown
1439	266.915	1.43	[M-H]-	Unknown
1440	267.027	14.65	[M-H]-	Unknown
1441	267.044	10.84	[M-H]-	Unknown
1442	267.072	1.26	[M-H]-	Unknown
1450	267.963	1.2	[M-H]-	Unknown
1451	268.043	1.13	[M+FA-H]-	Unknown
1453	268.938	1.58	[M-H]-	Unknown
1456	269.112	3.36	[M-H]-	Unknown
1457	269.14	8.78	[M-H]-	Unknown
1460	269.94	14.07	[M+FA-H]-	Unknown
1461	270.096	5.44	[M-H]-	Unknown
1464	270.943	20.46	[M+FA-H]-	Unknown
1465	270.977	1.71	[M-H]-	Unknown
1466	270.986	1.5	[M-H]-	Unknown
1467	271.044	3.8	[M+FA-H]-	Unknown
1469	271.058	2.41	[M-H]-	Unknown
1471	271.07	4.65	[M-H]-	Unknown
1472	271.082	1.19	[M-H]-	Unknown
1473	271.109	10.59	[M-H]-	Unknown
1474	271.155	10.53	[M-H]-	Unknown
1475	271.155	12.86	[M-H]-	Unknown
1477	271.955	14.3	[M-H]-	Unknown
1478	272.006	13.2	[M-H]-	Unknown
1480	272.075	2.21	[M+FA-H]-	Unknown
1482	272.959	1.11	[M-H]-	Unknown
1483	272.993	1.45	[M-H]-	Unknown
1484	273.002	1.86	[M-H]-	Unknown
1485	273.029	1.69	[M-H]-	Unknown
1488	273.034	5	[M-H]-	Unknown
1491	273.059	4.87	[M+FA-H]-	Unknown
1493	273.098	11.95	[M-H]-	Unknown
1494	273.171	12.32	[M-H]-	Unknown
1495	273.171	13.48	[M-H]-	Unknown
1496	273.171	11.49	[M-H]-	Unknown
1497	273.171	10.66	[M-H]-	Unknown
1498	273.935	9.22	[M-H]-	Unknown
1499	273.935	10.8	[M-H]-	Unknown
1500	273.951	14.3	[M-H]-	Unknown
1501	273.967	12.96	[M-H]-	Unknown
1502	274.004	7.68	[M-H]-	Unknown
1503	274.026	1.49	[M-H]-	Unknown
1504	274.047	15.28	[M-H]-	Unknown
1505	274.072	9.71	[M-H]-	Unknown
1506	274.072	13.01	[M-H]-	Unknown
1509	274.918	7.33	[M-H]-	Unknown
1510	274.957	1.11	[M-H]-	Unknown
1511	275.022	1.61	[M-H]-	Unknown
1512	275.022	1.39	[M-H]-	Unknown
1514	275.05	11.18	[M-H]-	Unknown
1515	275.104	8.49	[M-H]-	Unknown
1516	275.114	13.27	[M-H]-	Unknown
1522	275.187	13.01	[M-H]-	Unknown
1523	275.93	10.76	[M-H]-	Unknown
1524	275.947	13.97	[M-H]-	Unknown
1525	275.958	1.11	[M-H]-	Unknown
1526	276.018	2.08	[M-H]-	Unknown
1527	276.034	12.96	[M-H]-	Unknown
1528	276.088	8.51	[M-H]-	Unknown
1529	276.088	5.27	[M-H]-	Unknown
1530	276.088	6.54	[M-H]-	Unknown
1532	276.914	1.13	[M-H]-	Unknown
1535	277.024	1.54	[M-H]-	Unknown
1536	277.033	1.24	[M-H]-	Unknown
1537	277.123	5.47	[M-H]-	Unknown
1538	277.123	6.85	[M-H]-	Unknown
1540	277.156	9.09	[M-H]-	Unknown
1541	278.067	5.93	[M-H]-	Unknown
1542	278.103	6.47	[M-H]-	Unknown
1543	278.103	7.22	[M-H]-	Unknown
1544	278.161	5.61	[M-H]-	Unknown
1547	279.055	6.37	[M-H]-	Unknown
1548	279.064	8.32	[M-H]-	Unknown
1549	279.066	1.24	[M-H]-	Unknown
1550	279.091	11.35	[M-H]-	Unknown
1551	279.091	12.37	[M-H]-	Unknown
1552	279.111	6.58	[M-H]-	Unknown
1553	279.124	10.24	[M-H]-	Unknown
1554	279.124	11.56	[M-H]-	Unknown
1555	279.124	12.48	[M-H]-	Unknown
1557	280.009	14.37	[M-H]-	Unknown
1558	280.021	7.72	[M-H]-	Unknown
1560	280.083	8.68	[M-H]-	Unknown
1561	280.119	4.9	[M-H]-	Unknown
1562	280.909	1.17	[M-H]-	Unknown
1565	280.995	1.2	[M-H]-	Unknown
1566	281.052	1.3	[M-H]-	Unknown
1571	282.077	12.69	[M-H]-	Unknown
1572	282.077	13.14	[M-H]-	Unknown
1574	282.953	1.43	[M-H]-	Unknown
1575	283.004	13.74	[M-H]-	Unknown
1576	283.022	10.75	[M-H]-	Unknown
1580	283.083	6.7	[M-H]-	Unknown
1581	283.086	7.69	[M-H]-	Unknown
1582	283.109	10.5	[M-H]-	Unknown
1583	283.17	16.19	[M-H]-	Unknown
1584	283.781	20.66	[M-H]-	Unknown
1585	283.893	1.62	[M-H]-	Unknown
1586	284.008	1.89	[M-H]-	Unknown
1587	284.099	1.2	[M-H]-	Unknown
1589	284.901	1.64	[M-H]-	Unknown
1590	284.908	1.11	[M-H]-	Unknown
1591	285.019	4.47	[M-H]-	Unknown
1593	285.075	3.9	[M-H]-	Unknown
1594	285.083	1.29	[M-H]-	Unknown
1596	285.135	6.82	[M-H]-	Unknown
1602	286.072	8.67	[M-H]-	Unknown
1603	286.091	3.66	[M+FA-H]-	Unknown
1604	286.239	14.59	[M-H]-	Unknown
1607	286.905	1.12	[M-H]-	Unknown
1608	287.009	3.8	[M-H]-	Unknown
1613	287.075	7.29	[M+FA-H]-	Unknown
1614	287.086	1.14	[M-H]-	Unknown
1615	287.15	8.05	[M-H]-	Unknown
1616	287.15	10.34	[M-H]-	Unknown
1617	287.223	15.14	[M-H]-	Unknown
1618	287.905	7.61	[M-H]-	Unknown
1619	287.947	13.18	[M-H]-	Unknown
1620	287.95	12.98	[M-H]-	Unknown
1621	287.958	1.87	[M-H]-	Unknown
1623	287.987	15.13	[M-H]-	Unknown
1624	288.04	2.19	[M-H]-	Unknown
1625	288.061	1.2	[M-H]-	Unknown
1626	288.535	6.74	[M-H]-	Unknown
1628	288.897	1.46	[M-H]-	Unknown
1631	288.988	1.73	[M-H]-	Unknown
1632	288.988	1.44	[M-H2O-H]-	Unknown
1633	289.018	1.62	[M-H]-	Unknown
1634	289.024	4.84	[M-H]-	Unknown
1643	289.072	4.48	[M-H]-	Unknown
1645	289.084	8.12	[M-H]-	Unknown
1646	289.093	5.04	[M-H]-	Unknown
1647	289.093	3.16	[M+FA-H]-	Unknown
1648	289.093	4.54	[M-H]-	Unknown
1649	289.099	12.78	[M-H]-	Unknown
1650	289.099	9.91	[M-H]-	Unknown
1651	289.13	13.76	[M-H]-	Unknown
1652	289.614	6.8	[M-H]-	Unknown
1653	289.902	7.61	[M-H]-	Unknown
1654	289.912	14.48	[M-H]-	Unknown
1655	289.927	16.26	[M-H]-	Unknown
1656	289.937	1.79	[M-H]-	Unknown
1658	289.977	7.68	[M-H]-	Unknown
1659	289.986	1.16	[M-H]-	Unknown
1660	290.067	11.41	[M-H]-	Unknown
1661	290.104	13.26	[M-H]-	Unknown
1664	291.049	1.24	[M+FA-H]-	Unknown
1665	291.049	9.17	[M-H]-	Unknown
1666	291.064	14.46	[M-H]-	Unknown
1667	291.109	6.5	[M-H]-	Unknown
1668	291.109	5.18	[2M-H]-	Unknown
1669	291.109	5.42	[2M-H]-	Unknown
1671	291.883	14.64	[M-H]-	Unknown
1672	292.083	6.06	[M-H]-	Unknown
1673	293.019	1.37	[M-H]-	Unknown
1674	293.026	3.76	[M-H]-	Unknown
1675	293.07	8.63	[M-H]-	Unknown
1676	293.101	5.48	[M-H]-	Unknown
1677	293.115	5.75	[M-H]-	Unknown
1678	293.151	6.2	[M-H]-	Unknown
1679	293.176	14.79	[M-H]-	Unknown
1690	293.88	14.63	[M-H]-	Unknown
1691	293.961	4.87	[M-H]-	Unknown
1692	294.03	3.1	[M-H]-	Unknown
1693	294.045	9.6	[M+FA-H]-	Unknown
1694	294.058	2.26	[M-H]-	Unknown
1695	294.099	13.18	[M-H]-	Unknown
1698	294.135	6.6	[M-H]-	Unknown
1699	294.135	7.18	[M-H]-	Unknown
1700	294.974	1.71	[M-H]-	Unknown
1701	295.041	4.9	[M-H]-	Unknown
1703	295.067	1.78	[M-H]-	Unknown
1705	295.082	6.55	[M-H]-	Unknown
1706	295.103	1.8	[M-H]-	Unknown
1707	295.104	2.41	[M-H]-	Unknown
1708	295.104	3.94	[M-H]-	Unknown
1710	295.119	7.36	[M-H]-	Unknown
1711	295.119	9.2	[M-H]-	Unknown
1715	296.093	14.38	[M-H]-	Unknown
1716	296.883	1.17	[M+FA-H]-	Unknown
1717	297.038	14.42	[M-H]-	Unknown
1718	297.048	14.43	[M-H]-	Unknown
1719	297.083	1.24	[M-H]-	Unknown
1720	297.096	13.26	[M-H]-	Unknown
1721	297.101	3.56	[M-H]-	Unknown
1730	298.027	1.46	[M-H]-	Unknown
1731	298.072	9.42	[M-H]-	Unknown
1732	298.094	1.92	[M-H]-	Unknown
1733	298.098	13.66	[M-H2O-H]-	Unknown
1734	298.099	14.43	[M-2H]-	Unknown
1735	298.099	13.01	[M-H]-	Unknown
1736	298.115	1.21	[M-H]-	Unknown
1737	298.13	6.23	[M+FA-H]-	Unknown
1742	299.053	13.83	[M-H]-	Unknown
1746	299.08	3.08	[M-H]-	Unknown
1747	299.091	6.19	[M-H]-	Unknown
1748	299.107	14.42	[M-H]-	Unknown
1749	299.114	13.51	[M-H]-	Unknown
1750	299.125	1.83	[M-H]-	Unknown
1751	299.128	1.21	[M-H]-	Unknown
1752	299.187	13.12	[M-H]-	Unknown
1758	299.986	2.92	[M-2H]-	Unknown
1759	299.986	4.99	[M-H]-	Unknown
1761	300.052	13.91	[M-H]-	Unknown
1762	300.115	14.33	[M-H]-	Unknown
1764	300.996	2.89	[M-H]-	Unknown
1765	301.014	2.37	[M-H]-	Unknown
1769	301.072	5.71	[M-H]-	Unknown
1771	301.088	6.12	[M-H]-	Unknown
1772	301.119	12.02	[M-H]-	Unknown
1773	301.12	7.97	[M-H]-	Unknown
1774	301.12	6.76	[M-H]-	Unknown
1775	301.12	10.8	[M-H]-	Unknown
1776	301.13	13.88	[M-H]-	Unknown
1777	301.157	15.21	[M-H]-	Unknown
1778	301.166	16.27	[M-H]-	Unknown
1779	301.202	13.48	[M-H]-	Unknown
1781	301.911	14.64	[M+FA-H]-	Unknown
1782	301.973	3.8	[M-H]-	Unknown
1783	301.981	2.89	[M-H]-	Unknown
1785	302.055	2.21	[M-H]-	Unknown
1786	302.056	3.9	[M-H]-	Unknown
1787	302.067	5.25	[M-H2O-H]-	Unknown
1791	302.115	9.78	[M-H]-	Unknown
1792	302.136	1.18	[M-H]-	Unknown
1794	302.839	1.17	[M+FA-H]-	Unknown
1795	302.981	4.96	[M-H]-	Unknown
1796	303.005	2.2	[M-2H]-	Unknown
1797	303.039	4.95	[M-H]-	Unknown
1801	303.062	1.14	[M-H]-	Unknown
1802	303.088	8.73	[M-H]-	Unknown
1803	303.091	7.25	[M-H]-	Unknown
1804	303.12	1.23	[M-H]-	Unknown
1805	303.145	14.18	[M-H]-	Unknown
1807	303.928	14.9	[M-H]-	Unknown
1808	303.989	4.88	[M-2H]-	Unknown
1810	304.013	2.19	[M-H]-	Unknown
1811	304.083	12.01	[M-H]-	Unknown
1812	304.083	8.71	[M-2H]2-	Unknown
1813	304.083	12.78	[M-H]-	Unknown
1814	304.083	9.38	[M-H]-	Unknown
1815	304.098	3.56	[M-H]-	Unknown
1816	304.104	2.49	[M-H]-	Unknown
1822	304.992	1.61	[M-H]-	Unknown
1823	304.997	4.84	[M-H]-	Unknown
1826	305.046	2.05	[M-H]-	Unknown
1827	305.067	3.4	[M-H]-	Unknown
1831	305.125	7.43	[M-H]-	Unknown
1833	305.939	13.81	[M-H]-	Unknown
1834	305.943	14.24	[M-H]-	Unknown
1846	306.099	7.52	[M-H]-	Unknown
1849	306.998	1.42	[M-H]-	Unknown
1850	307.058	13.65	[M-H]-	Unknown
1852	307.086	6.85	[M-H]-	Unknown
1853	307.104	5.14	[M-H]-	Unknown
1856	307.116	11.58	[M-H]-	Unknown
1857	307.122	13.56	[M-H]-	Unknown
1861	307.939	14.24	[M-H]-	Unknown
1862	307.955	14.65	[M-H]-	Unknown
1863	308.054	10.47	[M-H]-	Unknown
1864	308.06	9.59	[M-H]-	Unknown
1865	308.063	8.69	[M-H]-	Unknown
1866	308.073	3.95	[M-H]-	Unknown
1867	308.078	6.82	[M-H]-	Unknown
1868	308.118	7.15	[M-H]-	Unknown
1873	308.992	1.62	[M-H]-	Unknown
1875	309.038	1.18	[M-H]-	Unknown
1876	309.047	1.6	[M-H]-	Unknown
1877	309.062	9.67	[M-H]-	Unknown
1878	309.065	2.17	[M-H]-	Unknown
1879	309.082	6.92	[M-H]-	Unknown
1880	309.098	6.69	[M-H]-	Unknown
1881	309.098	5.86	[M-H]-	Unknown
1883	309.101	9.8	[M-H]-	Unknown
1885	309.113	2.27	[M-H]-	Unknown
1886	309.12	6.16	[M-H]-	Unknown
1887	309.12	2.97	[M-H]-	Unknown
1889	309.153	15.59	[M-H]-	Unknown
1890	309.171	14.98	[M-H]-	Unknown
1900	309.951	14.65	[M-H]-	Unknown
1901	309.983	9.14	[M-H]-	Unknown
1902	310.001	7.8	[M-H]-	Unknown
1903	310.002	3.1	[M-H]-	Unknown
1904	310.058	4.3	[M-H]-	Unknown
1905	310.076	10.67	[M-H]-	Unknown
1906	310.134	5.31	[M-H]-	Unknown
1907	310.871	1.1	[M-H2O-H]-	Unknown
1909	310.97	1.81	[M-H]-	Unknown
1910	311.054	6.79	[M-H]-	Unknown
1911	311.11	1.22	[M-H]-	Unknown
1912	311.114	9.18	[M-H]-	Unknown
1913	311.117	5.39	[M-H]-	Unknown
1919	311.169	14.93	[M-H]-	Unknown
1923	311.235	13.6	[M-H]-	Unknown
1924	311.947	14.38	[M-H]-	Unknown
1925	312.049	8.71	[M-H]-	Unknown
1926	312.096	1.71	[M-H]-	Unknown
1929	312.904	1.11	[M-H]-	Unknown
1931	313.091	5.22	[2M-2H+Na]-	Unknown
1932	313.093	12.05	[M-H]-	Unknown
1934	313.1	5.45	[M-H]-	Unknown
1935	313.12	11.05	[M-H]-	Unknown
1941	314.094	9.93	[M-H]-	Unknown
1942	314.115	9.06	[M-H]-	Unknown
1944	314.9	1.11	[M-H]-	Unknown
1947	315.055	6.14	[M-H]-	Unknown
1948	315.055	7.19	[M-H]-	Unknown
1953	315.088	13.49	[M-H]-	Unknown
1954	315.102	13.69	[M-H]-	Unknown
1955	315.109	7.76	[M-H]-	Unknown
1956	315.135	10.47	[M-H]-	Unknown
1957	315.146	14.14	[M-H]-	Unknown
1958	315.182	10.03	[M-H]-	Unknown
1959	315.182	14.41	[M-H]-	Unknown
1960	315.255	15.45	[M-H]-	Unknown
1961	316.026	9.59	[M-H]-	Unknown
1963	316.071	3.96	[M-H]-	Unknown
1964	316.091	14.89	[M-H]-	Unknown
1966	316.109	13.91	[M-H]-	Unknown
1967	316.11	13.69	[M-H]-	Unknown
1974	316.973	11.38	[M-H]-	Unknown
1976	317.02	3.91	[M-H]-	Unknown
1980	317.058	7.8	[M-H]-	Unknown
1981	317.067	11.77	[M-H]-	Unknown
1982	317.124	9.39	[M-H]-	Unknown
1983	317.124	8.7	[M-H]-	Unknown
1984	317.137	5.33	[M-H]-	Unknown
1985	317.197	11.7	[M-H]-	Unknown
1986	318.028	3.9	[M-H]-	Unknown
1987	318.042	12.95	[M-H]-	Unknown
1988	318.11	5.12	[M-H]-	Unknown
1991	318.946	4.49	[M-H]-	Unknown
1992	318.998	1.42	[M+FA-H]-	Unknown
1995	319.059	6.75	[M-H]-	Unknown
1996	319.082	6.28	[M-H]-	Unknown
1997	319.082	5.24	[M-H]-	Unknown
1998	319.083	6.87	[M-H]-	Unknown
1999	319.094	5.01	[M-H]-	Unknown
2000	319.094	6.08	[M-H]-	Unknown
2001	319.098	4.67	[M-H]-	Unknown
2002	319.13	8.99	[M-H]-	Unknown
2003	319.14	9.63	[M-H]-	Unknown
2004	319.947	1.62	[M-H]-	Unknown
2005	319.958	14.65	[M-H]-	Unknown
2006	320.009	7.69	[M+FA-H]-	Unknown
2007	320.036	13.73	[M-H]-	Unknown
2008	320.077	8.97	[M-H]-	Unknown
2009	320.078	5.26	[M-H]-	Unknown
2010	320.078	8.36	[M-H]-	Unknown
2011	320.078	7.83	[M-H]-	Unknown
2012	320.078	6.57	[M-H]-	Unknown
2018	320.959	2.32	[M-H]-	Unknown
2019	320.959	1.47	[M-H2O-H]-	Unknown
2020	321.008	14.35	[M-H]-	Unknown
2021	321.044	12.56	[M-H]-	Unknown
2022	321.044	9.23	[M-H]-	Unknown
2023	321.044	14.13	[M-H]-	Unknown
2025	321.062	4.49	[M-H]-	Unknown
2026	321.064	1.36	[M-H]-	Unknown
2027	321.065	4.38	[M-H]-	Unknown
2028	321.088	6.82	[M-H]-	Unknown
2029	321.096	8.34	[M-H]-	Unknown
2030	321.096	13.51	[M-H]-	Unknown
2031	321.102	9.57	[M-H]-	Unknown
2032	321.146	5.39	[M-H]-	Unknown
2036	321.938	8.88	[M-H]-	Unknown
2038	322.034	13.89	[M-H]-	Unknown
2039	322.093	8.44	[M+FA-H]-	Unknown
2040	322.093	9.73	[M-H]-	Unknown
2041	322.093	7.58	[M-H]-	Unknown
2042	322.094	4.24	[M-H]-	Unknown
2043	322.094	5.08	[M-H]-	Unknown
2049	322.987	9.16	[M-H]-	Unknown
2050	322.999	14.01	[M-H]-	Unknown
2051	323.006	3.84	[M-H]-	Unknown
2052	323.027	8.78	[M-H]-	Unknown
2054	323.041	9.73	[M-H]-	Unknown
2055	323.061	1.27	[M-H]-	Unknown
2056	323.078	12.56	[M-H]-	Unknown
2057	323.089	3.56	[M-H]-	Unknown
2058	323.099	2.23	[M-H]-	Unknown
2059	323.111	7.36	[M-H]-	Unknown
2060	323.111	13.88	[M-H]-	Unknown
2061	323.125	7.15	[M-H]-	Unknown
2062	323.135	5.94	[M-H]-	Unknown
2063	323.135	4.78	[M-H]-	Unknown
2064	323.223	15.48	[M-H]-	Unknown
2068	324.038	2.21	[M-H]-	Unknown
2069	324.058	5.36	[M-H]-	Unknown
2070	324.109	7.22	[M+FA-H]-	Unknown
2071	324.109	6.11	[M-H]-	Unknown
2072	324.146	6.48	[M-H]-	Unknown
2073	324.146	7.13	[M-H]-	Unknown
2076	324.945	3.09	[M-H]-	Unknown
2077	325.019	13.05	[2M-H]-	Unknown
2078	325.021	4.93	[M-H]-	Unknown
2079	325.049	6.78	[M-H]-	Unknown
2080	325.053	1.18	[M-H]-	Unknown
2084	325.126	1.21	[M-H]-	Unknown
2093	325.217	16.77	[M-H]-	Unknown
2094	326.071	7.48	[M-H]-	Unknown
2096	326.088	3.72	[M-H]-	Unknown
2100	326.902	1.15	[M+FA-H]-	Unknown
2102	326.943	1.52	[M-H]-	Unknown
2103	327.046	6.78	[M-H]-	Unknown
2104	327.053	6.48	[M-H]-	Unknown
2105	327.076	6.16	[M-H]-	Unknown
2109	327.112	6.34	[M-H]-	Unknown
2111	327.145	14.2	[M-H]-	Unknown
2115	327.229	8.71	[M-H]-	Unknown
2116	327.229	8.05	[M-H]-	Unknown
2117	327.29	19.71	[M-H]-	Unknown
2119	328.058	8.23	[M-H]-	Unknown
2120	328.059	5.26	[M-H]-	Unknown
2121	328.059	10.54	[M-H]-	Unknown
2122	328.081	14.37	[M-H]-	Unknown
2123	328.14	7.47	[M-H]-	Unknown
2124	328.25	15.75	[M-H]-	Unknown
2125	328.25	15	[M-H]-	Unknown
2127	328.899	1.15	[M-H]-	Unknown
2130	329.013	1.79	[M-H]-	Unknown
2131	329.047	7.44	[M-H]-	Unknown
2133	329.087	1.2	[M-H]-	Unknown
2134	329.088	4.96	[M-H]-	Unknown
2135	329.088	6.74	[M+FA-H]-	Unknown
2140	329.115	10.5	[M+FA-H]-	Unknown
2141	329.115	11.69	[M-H]-	Unknown
2143	329.161	14.54	[M-H]-	Unknown
2147	330.083	2.12	[M-H]-	Unknown
2148	330.087	1.22	[M-H]-	Unknown
2149	330.089	14.37	[M-H]-	Unknown
2151	330.102	8.38	[M-H]-	Unknown
2152	330.208	15.54	[M-H]-	Unknown
2153	330.265	15.24	[M-H]-	Unknown
2154	330.842	1.54	[M-H]-	Unknown
2155	330.851	1.48	[M-H]-	Unknown
2159	331.029	1.87	[M-H]-	Unknown
2161	331.117	13.22	[M-H]-	Unknown
2162	331.153	9.11	[M-H]-	Unknown
2164	331.177	14.89	[M-H]-	Unknown
2166	331.948	1.56	[M-H]-	Unknown
2167	332.059	4.45	[M-H]-	Unknown
2168	332.071	10.63	[M-H]-	Unknown
2170	332.086	14.09	[M-H]-	Unknown
2171	332.087	14.87	[M-H]-	Unknown
2174	332.95	14.34	[M-H]-	Unknown
2175	332.951	1.9	[M-H]-	Unknown
2176	333.028	1.35	[M-H]-	Unknown
2177	333.029	6.41	[M-2H]2-	Unknown
2178	333.032	3.31	[M-H]-	Unknown
2179	333.041	4.64	[M-H]-	Unknown
2180	333.06	1.22	[M-H]-	Unknown
2182	333.075	7.98	[M-H]-	Unknown
2183	333.078	3.54	[M-H]-	Unknown
2184	333.088	13.41	[M-H]-	Unknown
2185	333.11	5.37	[2M-H]-	Unknown
2186	333.12	3.96	[M-H]-	Unknown
2188	333.146	11.98	[M-H]-	Unknown
2189	333.146	10.82	[M-H]-	Unknown
2192	334.049	1.2	[M-H]-	Unknown
2193	334.057	5.42	[M-H]-	Unknown
2194	334.07	2.76	[M-H]-	Unknown
2196	334.093	13.68	[M-H]-	Unknown
2197	334.094	9.72	[M-H]-	Unknown
2198	334.094	13	[M-H]-	Unknown
2199	334.102	14.53	[M-H]-	Unknown
2201	334.746	20.68	[M-H]-	Unknown
2203	334.973	7.68	[M-H]-	Unknown
2206	335.075	3.56	[M-H]-	Unknown
2207	335.077	6.77	[M+FA-H]-	Unknown
2208	335.091	5.75	[M-H]-	Unknown
2209	335.954	10.61	[M-H]-	Unknown
2211	336.073	8.39	[M-H]-	Unknown
2212	336.109	8.55	[M-H]-	Unknown
2213	336.109	7.38	[M-H]-	Unknown
2216	336.859	1.63	[M-H]-	Unknown
2217	336.942	14.04	[M-H]-	Unknown
2218	337.002	13.62	[M-H]-	Unknown
2219	337.041	9.04	[M-H]-	Unknown
2220	337.045	1.71	[M-H]-	Unknown
2221	337.078	7.43	[M-H]-	Unknown
2222	337.078	9.65	[M-H]-	Unknown
2223	337.078	1.29	[M-H]-	Unknown
2225	337.105	4.7	[M-H]-	Unknown
2226	337.123	12.48	[M-H]-	Unknown
2227	337.143	16.29	[M-H]-	Unknown
2228	337.151	6.67	[M-H]-	Unknown
2232	337.909	1.18	[M-H]-	Unknown
2233	337.912	14.27	[M-H]-	Unknown
2234	337.949	10.59	[M-H]-	Unknown
2235	338.049	11.37	[M-H]-	Unknown
2236	338.053	3.93	[M-H]-	Unknown
2237	338.086	8.33	[M-H]-	Unknown
2239	338.088	6.18	[M-H]-	Unknown
2240	338.089	3.46	[M-H]-	Unknown
2241	338.089	3.03	[M-H]-	Unknown
2244	338.86	20.57	[M-H]-	Unknown
2246	339.01	1.21	[M-H]-	Unknown
2247	339.031	14.26	[M-H]-	Unknown
2248	339.048	13.86	[M-H]-	Unknown
2249	339.058	4.69	[M-H]-	Unknown
2251	339.076	7.48	[M-H]-	Unknown
2252	339.089	8.75	[M-H]-	Unknown
2253	339.106	9.4	[M-H]-	Unknown
2254	339.107	8.69	[M-H]-	Unknown
2255	339.108	13.25	[M-H]-	Unknown
2264	339.233	17	[M-H]-	Unknown
2265	339.927	15.13	[M-H]-	Unknown
2266	340.012	2.17	[M-H]-	Unknown
2267	340.036	12.94	[M-H]-	Unknown
2268	340.06	8.7	[M-H]-	Unknown
2269	340.06	11.96	[M-H]-	Unknown
2272	340.126	1.96	[M-H]-	Unknown
2273	340.14	4.89	[M-H]-	Unknown
2277	340.922	14.69	[M-H]-	Unknown
2278	340.947	1.08	[M-H]-	Unknown
2280	341.027	1.17	[M-H]-	Unknown
2281	341.044	3.4	[M-H]-	Unknown
2282	341.063	14.07	[M-H]-	Unknown
2283	341.073	1.24	[2M+FA-H]-	Unknown
2284	341.085	3.01	[M-H]-	Unknown
2286	341.088	4.63	[M-H]-	Unknown
2287	341.088	7.68	[M-H]-	Unknown
2288	341.088	6.91	[M-H]-	Unknown
2289	341.091	2.73	[M-H]-	Unknown
2290	341.091	1.42	[M-H]-	Unknown
2291	341.105	8.74	[M-H]-	Unknown
2295	341.128	8.65	[M-H]-	Unknown
2296	341.143	17.71	[M-H]-	Unknown
2297	341.158	12.36	[M-H]-	Unknown
2299	341.233	14.32	[M-H]-	Unknown
2301	341.306	15.88	[M-H]-	Unknown
2303	341.899	1.55	[M-H]-	Unknown
2304	342.033	3.46	[M-H]-	Unknown
2305	342.057	8.7	[M-H]-	Unknown
2306	342.075	7.5	[M-H]-	Unknown
2307	342.088	4.48	[M-H]-	Unknown
2309	342.984	1.18	[M-H]-	Unknown
2310	343.011	1.38	[M-H]-	Unknown
2312	343.04	3.41	[M-H]-	Unknown
2313	343.067	4.9	[M-H]-	Unknown
2315	343.087	2.73	[M-H]-	Unknown
2316	343.101	13.27	[M-H]-	Unknown
2317	343.104	7.97	[M-H]-	Unknown
2318	343.107	3.58	[M+FA-H]-	Unknown
2319	343.14	12.41	[M-H]-	Unknown
2320	343.14	11.64	[M-H]-	Unknown
2321	343.286	15.85	[M-H]-	Unknown
2323	344.04	8.68	[M-H]-	Unknown
2326	344.099	5.25	[M-H]-	Unknown
2327	344.099	1.93	[M+FA-H]-	Unknown
2328	344.099	2.74	[M-H]-	Unknown
2329	344.118	5.06	[M-H]-	Unknown
2330	344.127	7.19	[M-H]-	Unknown
2331	344.127	6.62	[M-H]-	Unknown
2335	345.065	6.1	[M-H]-	Unknown
2336	345.068	6.04	[M-H]-	Unknown
2337	345.083	2.45	[M+FA-H]-	Unknown
2338	345.098	12.08	[M-H]-	Unknown
2339	345.102	7.44	[M-H]-	Unknown
2342	345.119	5.77	[M-H]-	Unknown
2343	345.132	15.62	[M-H]-	Unknown
2344	345.156	12.8	[M-H]-	Unknown
2345	345.156	13.55	[M-H]-	Unknown
2347	346.019	2.24	[M-H]-	Unknown
2348	346.055	5.89	[M-H]-	Unknown
2350	346.815	1.56	[M-H]-	Unknown
2351	347.023	1.61	[M-H]-	Unknown
2352	347.081	4.74	[M-H]-	Unknown
2354	347.125	6.13	[M-H]-	Unknown
2355	347.171	13.09	[M-H]-	Unknown
2356	347.172	16.27	[M-H]-	Unknown
2357	347.216	1.16	[2M-H]-	Unknown
2359	348.082	13.52	[M-H]-	Unknown
2361	348.109	9.59	[M-H]-	Unknown
2362	348.13	6.23	[M-H]-	Unknown
2363	348.242	5.81	[M-H]-	Unknown
2365	348.987	1.61	[M-H]-	Unknown
2366	349.009	1.5	[M-H]-	Unknown
2367	349.06	6.88	[M-H]-	Unknown
2368	349.087	11.59	[M-H]-	Unknown
2369	349.104	3.39	[M-H]-	Unknown
2370	349.127	7.3	[M-H]-	Unknown
2372	350.011	14.36	[M-H]-	Unknown
2373	350.053	15.68	[M-H]-	Unknown
2374	350.079	14.53	[M-H]-	Unknown
2375	350.079	15.15	[M-H]-	Unknown
2377	350.088	8.7	[M-H]-	Unknown
2378	350.089	10.99	[M-H]-	Unknown
2379	350.089	12.03	[M+FA-H]-	Unknown
2380	350.136	5.46	[M-H]-	Unknown
2383	351.066	8.25	[M-H]-	Unknown
2384	351.073	3.4	[M+FA-H]-	Unknown
2385	351.12	3.62	[M-H]-	Unknown
2386	351.12	6.29	[M-H]-	Unknown
2387	351.13	7.5	[M-H]-	Unknown
2388	351.157	5.34	[M-H]-	Unknown
2390	351.925	1.19	[M-H]-	Unknown
2391	352.065	3.7	[M-H]-	Unknown
2392	352.068	6.78	[M-H]-	Unknown
2394	352.104	7.55	[M+FA-H]-	Unknown
2395	352.104	6.07	[M-H]-	Unknown
2396	352.104	5.44	[M-H]-	Unknown
2397	352.104	7.95	[M-H]-	Unknown
2398	352.104	8.64	[M-H]-	Unknown
2399	352.104	4.35	[M-H]-	Unknown
2400	352.25	16.4	[M-H]-	Unknown
2401	352.833	1.53	[M-H]-	Unknown
2405	353.05	13.96	[2M-H]-	Unknown
2406	353.064	14.15	[M-H]-	Unknown
2407	353.073	1.55	[M-H]-	Unknown
2408	353.081	4.41	[M-H]-	Unknown
2412	353.099	2.12	[M-H]-	Unknown
2414	353.103	13.18	[M-H2O-H]-	Unknown
2417	353.128	9.2	[M-H]-	Unknown
2419	353.161	14.53	[M-H]-	Unknown
2427	353.212	16.27	[M-H]-	Unknown
2428	353.307	19.65	[M-H]-	Unknown
2429	353.72	20.7	[M-H]-	Unknown
2431	354.066	9.36	[M-H]-	Unknown
2433	354.156	7.19	[M+FA-H]-	Unknown
2434	354.156	6.62	[M+FA-H]-	Unknown
2435	354.192	12.06	[M-H]-	Unknown
2436	354.227	14.58	[M-H]-	Unknown
2437	355.043	13.07	[M-H]-	Unknown
2438	355.044	6.91	[M-H]-	Unknown
2440	355.072	1.16	[M-H]-	Unknown
2441	355.089	1.24	[M-H]-	Unknown
2447	355.107	4.3	[M-H]-	Unknown
2448	355.118	13.35	[M-H]-	Unknown
2451	355.176	14.86	[M-H]-	Unknown
2453	355.831	14.63	[M-H]-	Unknown
2455	356.048	4.86	[M-H]-	Unknown
2456	356.055	5.21	[M-H]-	Unknown
2457	356.066	2.93	[M-H]-	Unknown
2459	356.081	6.3	[M-H]-	Unknown
2460	356.831	1.59	[M-H]-	Unknown
2461	356.92	1.13	[M-H]-	Unknown
2462	356.99	1.4	[M-H]-	Unknown
2465	357.06	6.78	[M+FA-H]-	Unknown
2466	357.062	13.91	[M-H]-	Unknown
2467	357.082	14.43	[M-H]-	Unknown
2468	357.083	5.75	[M-H]-	Unknown
2469	357.087	1.26	[M-H]-	Unknown
2470	357.09	3.42	[M-H]-	Unknown
2472	357.12	9.2	[M+FA-H]-	Unknown
2474	357.12	6.95	[M-H]-	Unknown
2475	357.12	5.08	[M-H]-	Unknown
2476	357.156	11.94	[M-H]-	Unknown
2477	357.193	15.15	[M-H]-	Unknown
2481	358.052	5.21	[M-H]-	Unknown
2482	358.07	7.6	[M-H]-	Unknown
2485	358.272	6.28	[M-H]-	Unknown
2486	358.272	5.83	[M-H]-	Unknown
2487	358.272	7.11	[M-H]-	Unknown
2488	358.945	1.1	[M-H]-	Unknown
2489	359.029	1.88	[M-H]-	Unknown
2490	359.067	13.27	[M-H]-	Unknown
2491	359.081	7.62	[M-H]-	Unknown
2492	359.096	5.2	[M-H]-	Unknown
2493	359.099	7.87	[M-H]-	Unknown
2494	359.099	4.63	[M-H]-	Unknown
2499	359.281	15.15	[M-H]-	Unknown
2500	360.025	1.39	[M-H]-	Unknown
2501	360.034	1.27	[M-H]-	Unknown
2502	360.035	5.36	[M-H]-	Unknown
2503	360.043	1.94	[M-H]-	Unknown
2505	360.056	10.24	[M-H]-	Unknown
2506	360.097	1.22	[M-H]-	Unknown
2507	360.276	14.83	[M-H]-	Unknown
2509	361.009	1.5	[M-H]-	Unknown
2510	361.063	2.07	[M-H]-	Unknown
2511	361.07	6.31	[M-H]-	Unknown
2513	361.105	7.77	[M-H]-	Unknown
2514	361.141	7.38	[M-H]-	Unknown
2515	361.141	8.09	[M-H]-	Unknown
2516	361.151	6.85	[M-H]-	Unknown
2517	361.151	10.04	[M-H]-	Unknown
2518	361.164	14.79	[M-H]-	Unknown
2519	361.239	17.58	[M-H]-	Unknown
2521	362.078	13	[M-H]-	Unknown
2523	362.123	6.7	[M-H]-	Unknown
2524	362.125	5.37	[M-H]-	Unknown
2525	362.173	14.11	[M-H]-	Unknown
2528	362.998	1.49	[M-H]-	Unknown
2529	363.039	7.02	[M-H]-	Unknown
2530	363.07	7.67	[M-H]-	Unknown
2531	363.076	8.85	[M-H]-	Unknown
2532	363.109	8.28	[M-H]-	Unknown
2533	363.109	8.48	[M-H]-	Unknown
2534	363.109	6.48	[M-H]-	Unknown
2535	364.05	3.39	[M-H]-	Unknown
2537	364.104	9.97	[M-H]-	Unknown
2538	364.125	3.26	[M-H]-	Unknown
2539	364.162	4.79	[M-H]-	Unknown
2540	364.87	1.18	[M-H]-	Unknown
2542	365.052	4.49	[M-H]-	Unknown
2543	365.065	5.87	[M-H]-	Unknown
2544	365.083	13.26	[M-H]-	Unknown
2546	365.099	5.43	[M-H]-	Unknown
2547	365.136	4.7	[M-H]-	Unknown
2548	365.136	8.89	[M-H]-	Unknown
2549	365.146	10.15	[M-H]-	Unknown
2550	365.172	5.34	[M-H]-	Unknown
2551	366.048	14.55	[M-H]-	Unknown
2552	366.083	2.13	[M-H]-	Unknown
2553	366.083	4.96	[M-H]-	Unknown
2554	366.12	7.21	[M-H]-	Unknown
2555	366.13	1.16	[M-H]-	Unknown
2560	367.065	5.31	[M-H]-	Unknown
2561	367.078	8.7	[M-H]-	Unknown
2562	367.097	6.55	[M-H]-	Unknown
2563	367.101	13.51	[M-H]-	Unknown
2564	367.103	12.82	[M-H]-	Unknown
2568	367.115	2.33	[M-H]-	Unknown
2569	367.151	5.39	[M+FA-H]-	Unknown
2571	367.192	15.6	[M-H]-	Unknown
2573	368.063	3.4	[M-H]-	Unknown
2574	368.099	3.28	[M-H]-	Unknown
2575	368.099	4.22	[M-H]-	Unknown
2576	368.099	4.7	[M-H]-	Unknown
2578	368.807	1.45	[M-H]-	Unknown
2580	369.04	1.49	[M-H]-	Unknown
2581	369.059	13.51	[M-H]-	Unknown
2582	369.086	5.34	[M-H]-	Unknown
2583	369.104	1.26	[M-H]-	Unknown
2584	369.117	13.88	[M+FA-H]-	Unknown
2585	369.123	8.97	[M-H]-	Unknown
2586	369.156	13.58	[M-H]-	Unknown
2588	369.22	16.78	[M-H]-	Unknown
2589	369.244	16.51	[M-H]-	Unknown
2590	369.338	19.33	[M-H]-	Unknown
2591	370.021	13.07	[M-H]-	Unknown
2592	370.027	1.68	[M-H2O-H]-	Unknown
2593	370.036	8.67	[M-H]-	Unknown
2594	370.036	9.36	[M-H]-	Unknown
2595	370.07	13	[M-H]-	Unknown
2596	370.07	9.71	[M-H]-	Unknown
2597	370.079	14.48	[M-H]-	Unknown
2598	370.09	6.61	[M-H]-	Unknown
2600	370.151	7.1	[M+FA-H]-	Unknown
2601	370.203	16.58	[M-H]-	Unknown
2602	370.26	15.73	[M-H]-	Unknown
2603	371.046	1.14	[M-H]-	Unknown
2604	371.059	8.69	[M-H]-	Unknown
2608	371.099	7.5	[M-H]-	Unknown
2609	371.099	4.27	[M-H]-	Unknown
2610	371.099	6.37	[M+FA-H]-	Unknown
2612	371.099	4.81	[M-H]-	Unknown
2613	371.114	11.2	[M-H]-	Unknown
2614	371.114	13.14	[M-H]-	Unknown
2615	371.133	14.17	[M-H]-	Unknown
2616	371.135	11.24	[M-H]-	Unknown
2617	371.135	7.22	[M-H]-	Unknown
2619	371.171	13.58	[M-H]-	Unknown
2621	371.26	2.26	[M-H]-	Unknown
2622	371.261	2.37	[M-H]-	Unknown
2623	371.317	16.34	[M-H]-	Unknown
2627	372.07	8.69	[M-H]-	Unknown
2628	372.086	9.34	[M-H]-	Unknown
2629	372.086	8.49	[M-H]-	Unknown
2630	372.185	14.44	[M-H]-	Unknown
2631	372.276	16.07	[M-H]-	Unknown
2632	372.834	2.38	[M-H]-	Unknown
2634	373.027	7.65	[M-H]-	Unknown
2636	373.055	3.41	[M-H]-	Unknown
2637	373.059	1.13	[M-H]-	Unknown
2638	373.076	13.92	[M-H]-	Unknown
2639	373.077	4.47	[M-H]-	Unknown
2641	373.089	1.9	[2M-H]-	Unknown
2642	373.108	5.44	[M-H]-	Unknown
2643	373.151	7.91	[M-H]-	Unknown
2644	373.187	13.68	[M-H]-	Unknown
2645	373.187	14.32	[M-H]-	Unknown
2646	374.02	8.67	[M-H]-	Unknown
2647	374.031	13.27	[M-H]-	Unknown
2648	374.038	1.31	[M-H]-	Unknown
2649	374.039	2.35	[M-H]-	Unknown
2650	374.046	3.69	[M-H]-	Unknown
2652	374.058	3.29	[M-H]-	Unknown
2653	374.059	1.41	[M-H]-	Unknown
2656	374.088	6.83	[M-H]-	Unknown
2657	374.137	9.41	[M-H]-	Unknown
2658	374.201	13.03	[M-H]-	Unknown
2659	375.026	1.95	[M-H]-	Unknown
2661	375.062	1.37	[M-H]-	Unknown
2664	375.089	3.29	[M-H]-	Unknown
2665	375.094	3.28	[M+FA-H]-	Unknown
2666	375.094	5.86	[M+FA-H]-	Unknown
2667	375.094	4.78	[M-H]-	Unknown
2668	375.12	7.95	[M-H]-	Unknown
2669	375.12	8.46	[M-H]-	Unknown
2670	375.157	9.77	[M-H]-	Unknown
2671	375.185	17.41	[M-H]-	Unknown
2672	375.254	18.29	[M-H]-	Unknown
2674	376.034	2.33	[M-H]-	Unknown
2676	376.041	10.47	[M-H]-	Unknown
2677	376.054	3.29	[M-H]-	Unknown
2679	376.067	1.76	[M-H]-	Unknown
2682	377.086	1.24	[M-H]-	Unknown
2684	377.1	7.4	[M-H]-	Unknown
2685	377.101	5.06	[M-H]-	Unknown
2686	377.124	7.61	[M-H]-	Unknown
2687	377.125	9.8	[M-H]-	Unknown
2688	377.143	16.84	[M-H]-	Unknown
2689	377.159	9.12	[M+FA-H]-	Unknown
2690	377.164	17.45	[M-H]-	Unknown
2693	377.953	1.58	[M+FA-H]-	Unknown
2694	377.994	1.42	[M-H]-	Unknown
2696	379.02	1.39	[M-H]-	Unknown
2697	379.02	6.26	[M-H]-	Unknown
2698	379.061	5.25	[M-H]-	Unknown
2699	379.065	5.74	[M-H]-	Unknown
2700	379.07	1.34	[M-H]-	Unknown
2701	379.071	5.98	[M-H]-	Unknown
2702	379.071	4.97	[M-H]-	Unknown
2703	379.083	1.24	[M-H]-	Unknown
2704	379.098	12.62	[M-H]-	Unknown
2705	379.115	6.75	[M-H]-	Unknown
2706	379.115	7.2	[M-H]-	Unknown
2707	379.115	5.37	[2M+FA-H]-	Unknown
2710	379.159	17.43	[M-H]-	Unknown
2711	379.211	15.33	[M+FA-H]-	Unknown
2712	379.213	13.64	[M-H]-	Unknown
2713	379.223	13.6	[M-H]-	Unknown
2714	380.099	8.66	[M-H]-	Unknown
2715	380.099	9.73	[M-H]-	Unknown
2716	380.099	13.01	[M-H]-	Unknown
2717	380.844	1.17	[2M+FA-H]-	Unknown
2719	381.015	6.23	[M-H]-	Unknown
2720	381.095	4.89	[M-H]-	Unknown
2721	381.159	11.31	[M-H]-	Unknown
2722	381.169	13.21	[M-H]-	Unknown
2723	381.174	18.31	[M-H]-	Unknown
2724	381.178	5.8	[M-H]-	Unknown
2728	382.024	1.12	[M-H]-	Unknown
2729	382.089	5	[M-H]-	Unknown
2730	382.101	3.36	[M-H]-	Unknown
2731	382.115	8.48	[M-H]-	Unknown
2732	382.115	9.37	[M-H]-	Unknown
2734	383.06	3.25	[M-H]-	Unknown
2735	383.067	13.51	[M-H]-	Unknown
2736	383.074	5.2	[M-H]-	Unknown
2737	383.078	5.88	[M-H]-	Unknown
2738	383.099	7.64	[M-H]-	Unknown
2740	383.102	4.69	[M-H]-	Unknown
2741	383.11	4.71	[M+FA-H]-	Unknown
2742	383.139	11.23	[M-H]-	Unknown
2743	383.187	15.14	[M-H]-	Unknown
2744	383.19	19.75	[M-H]-	Unknown
2746	383.243	15.39	[M-H]-	Unknown
2748	384.037	6.23	[M-H]-	Unknown
2749	384.043	3.5	[M-H]-	Unknown
2750	384.089	16.31	[M-H]-	Unknown
2751	384.094	3.02	[M+FA-H]-	Unknown
2752	384.143	15.66	[M-H]-	Unknown
2753	384.167	9.44	[M-H]-	Unknown
2754	384.167	6.53	[M-H]-	Unknown
2755	384.182	15.93	[M-H]-	Unknown
2761	385.054	13.83	[M-H]-	Unknown
2762	385.079	7.65	[M-H]-	Unknown
2763	385.081	3.39	[M-H]-	Unknown
2764	385.082	13.87	[M-H]-	Unknown
2765	385.089	7.64	[M-H]-	Unknown
2766	385.107	3.28	[M-H]-	Unknown
2767	385.108	2.3	[M-H]-	Unknown
2776	385.118	3.33	[M-H]-	Unknown
2777	385.151	11.52	[M-H]-	Unknown
2779	385.172	1.16	[M-H]-	Unknown
2780	385.185	11.76	[M-H]-	Unknown
2781	385.188	7.31	[M-H]-	Unknown
2783	385.231	4.04	[M-H]-	Unknown
2784	385.26	14.99	[M-H]-	Unknown
2787	386.056	15.15	[M-H]-	Unknown
2789	386.059	4	[M-H]-	Unknown
2791	386.131	1.14	[M-H]-	Unknown
2792	386.8	1.17	[M-H]-	Unknown
2794	386.895	3.97	[M-H]-	Unknown
2795	386.94	1.1	[M-H]-	Unknown
2796	387.04	6.84	[M-H]-	Unknown
2797	387.05	6.7	[M-H]-	Unknown
2798	387.079	5.27	[M-H]-	Unknown
2803	387.115	1.25	[M+FA-H]-	Unknown
2805	387.13	5.08	[M-H]-	Unknown
2806	387.13	8.06	[M-H]-	Unknown
2810	387.166	11.47	[M-H]-	Unknown
2811	387.166	9.3	[M-H]-	Unknown
2813	387.203	1.71	[M-H]-	Unknown
2815	387.239	16.27	[M-H]-	Unknown
2816	387.287	14.49	[M-H]-	Unknown
2817	387.312	15.6	[M-H]-	Unknown
2822	388.053	15.15	[M-H]-	Unknown
2823	388.055	4	[M-H]-	Unknown
2824	388.066	5.28	[M-H]-	Unknown
2825	388.075	5.43	[M-H]-	Unknown
2826	388.075	5.17	[M-H]-	Unknown
2827	388.081	6.06	[M-H]-	Unknown
2829	388.88	1.73	[M-H]-	Unknown
2830	388.881	1.49	[M-H]-	Unknown
2831	388.883	1.72	[M-H]-	Unknown
2832	388.937	1.1	[M-H]-	Unknown
2834	388.997	6.8	[M-H]-	Unknown
2835	389.052	4.7	[M-H]-	Unknown
2836	389.084	13.51	[M-H]-	Unknown
2837	389.1	8.79	[M-H]-	Unknown
2838	389.115	13.75	[M-H]-	Unknown
2840	389.125	10.75	[M-H]-	Unknown
2842	389.125	9.48	[M-H]-	Unknown
2843	389.125	7.31	[M-H]-	Unknown
2845	389.134	5.39	[M-H]-	Unknown
2846	389.136	10.61	[M-H]-	Unknown
2847	389.136	9.96	[M-H]-	Unknown
2848	389.182	7.38	[M-H]-	Unknown
2849	389.27	18.73	[M-H]-	Unknown
2850	390.033	1.31	[M-H]-	Unknown
2851	390.033	1.72	[M-H]-	Unknown
2852	390.05	3.98	[M-H]-	Unknown
2854	390.078	6.06	[M-H]-	Unknown
2855	390.081	7.65	[M-H]-	Unknown
2856	390.084	3.46	[M-H]-	Unknown
2858	390.134	4.54	[M-H]-	Unknown
2859	390.545	3.72	[M-H]-	Unknown
2862	391.039	6.98	[M-H]-	Unknown
2863	391.07	14.43	[M-H]-	Unknown
2864	391.081	7.05	[M-H]-	Unknown
2865	391.081	6.45	[M-H]-	Unknown
2866	391.098	12.9	[M-H]-	Unknown
2867	391.099	13.88	[M-H]-	Unknown
2868	391.104	7.66	[M-H]-	Unknown
2869	391.104	6.48	[M-H]-	Unknown
2870	391.122	5.93	[M-H]-	Unknown
2871	391.122	15.69	[M-H]-	Unknown
2872	391.123	4.79	[M-H]-	Unknown
2873	391.153	13.58	[M-H]-	Unknown
2874	391.162	9.04	[M-H]-	Unknown
2875	391.188	14.01	[M-H]-	Unknown
2876	392.029	1.54	[M-H]-	Unknown
2877	392.084	7.55	[M-H]-	Unknown
2878	392.084	5.87	[M-H]-	Unknown
2879	392.099	9.6	[M-H]-	Unknown
2880	392.099	8.66	[M-H]-	Unknown
2881	392.134	6.48	[M-H]-	Unknown
2883	392.896	1.1	[M-H]-	Unknown
2885	393	1.17	[M-H]-	Unknown
2886	393.035	1.64	[M-H]-	Unknown
2888	393.044	1.43	[M-H]-	Unknown
2889	393.071	1.79	[M-H]-	Unknown
2890	393.077	10.79	[M-H]-	Unknown
2892	393.101	14.82	[M-H]-	Unknown
2893	393.115	14.18	[M-H]-	Unknown
2894	393.119	7.17	[M-H]-	Unknown
2895	393.12	9.38	[M-H]-	Unknown
2896	393.12	10.01	[M-H]-	Unknown
2897	393.138	16.02	[M-H]-	Unknown
2898	393.169	13.44	[M-H]-	Unknown
2901	394.116	8.66	[M-H]-	Unknown
2903	394.231	1.21	[M-H]-	Unknown
2904	394.237	14.92	[M-H]-	Unknown
2907	395.029	3.05	[M-H]-	Unknown
2908	395.11	3.45	[M+FA-H]-	Unknown
2909	395.11	4.31	[M-H]-	Unknown
2910	395.112	9.3	[M-H]-	Unknown
2911	395.193	7.6	[M-H]-	Unknown
2912	395.205	13.78	[M-H]-	Unknown
2914	395.317	17.36	[M-H]-	Unknown
2915	395.353	19.18	[M-H]-	Unknown
2916	395.662	20.7	[M-H]-	Unknown
2918	396.061	1.92	[M-H]-	Unknown
2919	396.067	15.2	[M-H]-	Unknown
2920	396.077	11	[M-H]-	Unknown
2921	396.085	15.15	[M+FA-H]-	Unknown
2922	396.105	5.35	[M-H]-	Unknown
2923	396.149	1.15	[M-H]-	Unknown
2924	396.237	15.01	[M-H]-	Unknown
2925	396.24	16.4	[M-H]-	Unknown
2926	396.252	15.21	[M-H]-	Unknown
2927	396.946	1.19	[M-H]-	Unknown
2928	397.071	9.72	[M-H]-	Unknown
2929	397.071	7.4	[M-H]-	Unknown
2930	397.076	3.27	[M-H]-	Unknown
2931	397.082	13.54	[M-H]-	Unknown
2932	397.089	12.98	[M-H]-	Unknown
2933	397.125	3.62	[M+FA-H]-	Unknown
2934	397.148	14.53	[M-H]-	Unknown
2935	397.221	13.98	[M-H]-	Unknown
2940	397.659	20.7	[M-H]-	Unknown
2941	397.707	20.66	[M-H2O-H]-	Unknown
2942	398.007	2.89	[M-H]-	Unknown
2943	398.031	13.51	[M-H]-	Unknown
2944	398.081	15.15	[M-H]-	Unknown
2945	398.11	4.61	[M-H]-	Unknown
2946	398.11	6.07	[M+FA-H]-	Unknown
2947	398.11	11.58	[M-H]-	Unknown
2948	398.182	6.57	[M-H]-	Unknown
2949	399.097	13.9	[M-H]-	Unknown
2950	399.101	5.08	[M-H]-	Unknown
2951	399.105	8.46	[M-H]-	Unknown
2952	399.13	8.88	[M-H]-	Unknown
2953	399.13	9.82	[M-H]-	Unknown
2954	399.237	14.63	[M-H]-	Unknown
2955	399.702	20.62	[M-H]-	Unknown
2956	400.046	13.88	[M-2H]-	Unknown
2957	400.059	10.58	[M-H]-	Unknown
2958	400.075	6.05	[M-H]-	Unknown
2959	400.092	1.51	[M-H]-	Unknown
2960	400.1	4.73	[M-H]-	Unknown
2961	400.177	15.41	[M-H]-	Unknown
2964	400.915	1.69	[M-H]-	Unknown
2965	400.916	2.28	[M-H]-	Unknown
2966	401.046	15.74	[M-H]-	Unknown
2967	401.049	13.28	[M-H]-	Unknown
2968	401.055	13.88	[M-H]-	Unknown
2969	401.065	1.13	[M-H]-	Unknown
2970	401.067	14.43	[M-H]-	Unknown
2971	401.073	5.76	[M-H]-	Unknown
2972	401.088	12.97	[M-H]-	Unknown
2973	401.088	13.93	[M-H]-	Unknown
2974	401.109	4.92	[M+FA-H]-	Unknown
2976	401.109	7.05	[M+FA-H]-	Unknown
2977	401.109	6.47	[M-H]-	Unknown
2978	401.11	7.82	[M-H]-	Unknown
2979	401.124	9.15	[M-H]-	Unknown
2980	401.125	12.81	[M-H]-	Unknown
2981	401.133	10.8	[M-H]-	Unknown
2982	401.139	5.66	[M-H]-	Unknown
2983	401.146	11.41	[M-H]-	Unknown
2987	401.27	18.32	[M-H]-	Unknown
2990	402.05	8.79	[M-H]-	Unknown
2991	402.051	6.39	[M-H]-	Unknown
2992	402.053	1.31	[M-H]-	Unknown
2994	402.054	2.03	[M-H]-	Unknown
2995	402.09	8.07	[M-H]-	Unknown
2996	402.09	7.65	[M-H]-	Unknown
2997	402.09	7.43	[M-H]-	Unknown
2998	402.214	5.54	[M-H]-	Unknown
3000	402.917	1.11	[M-H]-	Unknown
3001	403.034	1.51	[M-H]-	Unknown
3002	403.034	3.42	[M-H]-	Unknown
3003	403.046	11.88	[M-H]-	Unknown
3005	403.065	6.79	[M-H]-	Unknown
3007	403.074	6.56	[M-H]-	Unknown
3010	403.141	11.67	[M-H]-	Unknown
3012	403.198	9.96	[M-H]-	Unknown
3013	403.286	19.72	[M-H]-	Unknown
3014	404.016	2.53	[M-H]-	Unknown
3015	404.044	1.46	[M-H]-	Unknown
3017	404.048	2.03	[M-H]-	Unknown
3019	404.085	8.05	[M-H]-	Unknown
3020	404.085	7.65	[M-H]-	Unknown
3021	404.105	1.27	[M-H]-	Unknown
3023	404.154	1.22	[M-H]-	Unknown
3026	404.992	3.39	[M-H]-	Unknown
3027	405.029	1.76	[M-H]-	Unknown
3029	405.084	4.65	[M-H]-	Unknown
3030	405.094	5.34	[M-H]-	Unknown
3031	405.096	9.39	[M-H]-	Unknown
3032	405.12	13.55	[M-H]-	Unknown
3033	405.142	4.6	[M-H]-	Unknown
3035	405.286	13.39	[M-H]-	Unknown
3037	406.019	6.21	[M-H]-	Unknown
3038	406.031	3	[M-H]-	Unknown
3039	406.118	6.73	[M-H]-	Unknown
3041	406.156	14.53	[M-H]-	Unknown
3043	406.993	1.78	[M-H]-	Unknown
3044	407.036	13.86	[M-H]-	Unknown
3045	407.06	9.74	[M-H]-	Unknown
3046	407.06	7.66	[M-H]-	Unknown
3047	407.065	13.81	[M-H]-	Unknown
3048	407.094	9.39	[M-H]-	Unknown
3049	407.11	7.68	[M-H]-	Unknown
3050	407.112	5.62	[M-H]-	Unknown
3051	407.12	3.82	[2M-H]-	Unknown
3052	407.135	11.72	[M-H]-	Unknown
3053	407.266	13.75	[M-H]-	Unknown
3055	408.076	4.68	[M-H]-	Unknown
3056	408.076	3.13	[M-H]-	Unknown
3058	409.015	1.19	[M-H]-	Unknown
3059	409.021	6.83	[M-H]-	Unknown
3060	409.045	7.15	[M-H]-	Unknown
3061	409.071	9.6	[M-H]-	Unknown
3062	409.071	11.75	[M-H]-	Unknown
3063	409.076	7.65	[M+FA-H]-	Unknown
3064	409.079	2.72	[M-H]-	Unknown
3065	409.108	9.46	[M-H]-	Unknown
3066	409.126	4.08	[M-H]-	Unknown
3067	409.151	9.02	[M-H]-	Unknown
3068	409.183	2.19	[2M-H]-	Unknown
3069	409.205	19.69	[M-H]-	Unknown
3071	409.237	20.45	[M-H]-	Unknown
3073	410.092	11.84	[M-H]-	Unknown
3074	410.11	6.38	[M-H]-	Unknown
3075	410.11	4.83	[M-H]-	Unknown
3076	410.185	10.97	[M-H]-	Unknown
3077	410.863	1.15	[M-H]-	Unknown
3078	411.127	5.08	[M-H]-	Unknown
3079	411.142	4.69	[M+FA-H]-	Unknown
3080	411.148	15.33	[M-H]-	Unknown
3081	411.151	4.86	[2M-H]-	Unknown
3082	411.166	13.22	[M-H]-	Unknown
3083	411.203	12.96	[M-H]-	Unknown
3086	412.023	4.79	[M-H]-	Unknown
3087	412.072	8.43	[M-H]-	Unknown
3088	412.099	3.38	[M-H]-	Unknown
3089	412.116	4.57	[M-H]-	Unknown
3090	412.126	12.32	[M-H]-	Unknown
3092	413.04	3.29	[M-H]-	Unknown
3093	413.075	15.14	[M-H]-	Unknown
3094	413.077	8.11	[M-H]-	Unknown
3095	413.103	6.59	[M+FA-H]-	Unknown
3096	413.12	15.62	[M-H]-	Unknown
3097	413.792	1.59	[M-H]-	Unknown
3098	414.059	14.02	[M-H]-	Unknown
3100	414.105	3.46	[M-H]-	Unknown
3101	414.105	5.29	[M-H]-	Unknown
3102	414.178	10.63	[M-H]-	Unknown
3103	414.196	14.83	[M-H]-	Unknown
3104	414.214	11.2	[M-H]-	Unknown
3105	414.25	15.72	[M-H]-	Unknown
3106	414.71	20.66	[M-2H]-	Unknown
3107	415.057	3.69	[M-H]-	Unknown
3108	415.089	6.87	[M-H]-	Unknown
3109	415.092	10.16	[M-H]-	Unknown
3111	415.1	6.06	[M-H]-	Unknown
3112	415.125	9.38	[M-H]-	Unknown
3115	415.192	1.14	[M-H]-	Unknown
3118	415.271	15.39	[M-H]-	Unknown
3119	415.318	15.12	[M-H]-	Unknown
3120	415.976	7.63	[M-H]-	Unknown
3121	416.009	9.07	[M-H]-	Unknown
3123	416.106	10.41	[M-H]-	Unknown
3125	416.115	13.31	[M-H]-	Unknown
3126	416.12	1.89	[M-H]-	Unknown
3127	416.136	5.72	[M-H]-	Unknown
3128	416.212	15.05	[M-H]-	Unknown
[truncated: 2,542 more rows]

## Sheet: Supplementary data 3
Supplementary data 3 Intensities of differentially abundant flavonoid features between yellow-seeded and black-seeded Brassica napus across four varieties.
	proposed_name	phloretin	dihydrokaempferol	maesopsin	catechin	epicatechin	epicatechin	taxifolin	taxifolin	isorhamnetin	isorhamnetin-3-O-glucoside-sulfate	procyanidin B1	procyanidin B1	procyanidin C1	procyanidin C1	procyanidin C1	procyanidin D	lilyn	cyanidin-3,5-O-glucoside derivative
Variety	DAP	1492	1610	1611	1639	1641	1642	1798	1800	1946	4548	4703	4704	6233	6234	6235	6634	4971	6054
L1002	10	975±665	6649±330	490±270	189±172	126±139	176695±22177	164±284	1197±452	13348±5849	19897±2613	0	583±1010	107±186	0	0	0	0	0
L1002	15	77858±5225	1338805±303727	20006±11172	2320±96	752±596	23994401±3995264	2408±1471	15640±2257	67628±10310	691992±202131	169912±20919	2406764±301726	1080547±255201	123554±31479	21086±14384	191368±67570	0	0
L1002	20	17432±2966	165476±16731	917±360	53±92	538±364	3730732±439643	212±368	4258±932	34099±11989	1064431±23199	1376±1431	409370±38952	194664±20335	21170±3007	620±537	16653±1130	2531±986	147724±13546
L1002	25	62711±3330	130876±6376	1465±366	131±226	146±128	2998882±140372	0	2529±880	11913±558	1311269±76117	0	482849±37590	195246±11916	24321±2535	300±273	7367±3163	102301±17176	1453779±75947
L1002	30	49244±3637	137992±4129	82±142	85±148	54±93	2763495±186273	0	1836±565	2847±401	1213752±10259	856±1052	445403±26246	169628±10777	25106±2375	245±265	2420±2128	185754±23681	2769994±361428
L1002	35	15402±3369	494441±260805	923±553	1559±1580	245±62	7491709±3905012	0	16172±7505	15302±8889	1271714±151185	3526±3954	1139338±563885	633548±333264	97472±53711	5617±4934	33038±47569	218776±41239	3204986±400700
L1002	40	14785±2998	816491±380543	8745±3864	11168±7295	4518±5593	16211009±7786239	3473±4587	8475±8964	9720±2074	1608661±176721	70217±59882	3730839±2172367	1478963±791599	267972±129335	31441±27721	121913±97581	275494±17054	3827950±299041
L1002	45	6300±1039	88730±14399	0	124±214	145±134	1997266±80711	0	1240±1028	2707±857	927593±71901	0	329286±29043	187190±22799	30454±2028	2172±1520	1376±1722	290136±33385	4145444±246169
GH06	10	1915±1770	8442±2718	1574±801	91±157	334±67	189404±20448	0	1193±1001	9798±3136	18173±4212	0	1782±1155	0	0	0	0	0	0
GH06	15	10140±2137	264213±24837	1515±610	0	210±188	4680949±391874	0	1998±1378	33354±6409	1001630±131251	5760±235	363972±24058	149045±5662	13875±3048	427±739	10681±3526	0	0
GH06	20	13889±2460	188555±40417	849±547	115±199	701±379	4259506±660937	85±147	6474±3076	48364±9796	1046059±12425	1172±1375	497924±92511	218139±43783	23260±5035	168±147	26491±9246	341±312	34597±14319
GH06	25	33491±4588	166304±9085	1557±1092	124±215	289±96	4209756±181337	191±331	4553±806	18681±5732	1256255±72719	1287±1160	561960±64116	217599±29327	28085±4203	119±206	10211±4743	40346±13756	799904±207543
GH06	30	38033±7383	122422±29890	125±216	222±209	487±671	2658155±405717	0	3433±3053	7538±642	1180847±38923	1681±673	403538±25637	159342±11220	23232±2689	544±941	3711±2377	180442±23014	2667855±363622
GH06	35	22458±3478	185566±24247	290±251	0	93±161	2821217±320968	0	10544±6671	16087±1855	1383807±314996	604±1045	402385±70323	167528±7008	26052±2145	0	6230±2872	232179±13586	3270629±48791
GH06	40	6671±289	107834±19984	133±230	154±151	0	2383794±242888	0	1195±720	7088±1764	1056341±98035	482±834	491047±33143	152027±3635	27885±2617	931±949	3936±721	242781±7090	3542713±112756
GH06	45	2867±992	29078±10041	112±194	132±229	271±339	943337±79513	213±370	1987±1140	4595±595	665021±152580	598±1036	205887±79976	80319±29673	14483±1773	337±583	227±394	257233±4905	3746762±89818
ZS11	10	2262±1327	5978±1702	1836±1795	303±58	154±180	147752±33097	0	881±1004	4618±1186	0	0	542±938	0	0	0	0	0	0
ZS11	15	17871±11148	323961±40380	2101±1709	0	279±144	5995805±762028	598±1035	2752±1179	37820±19193	906733±55413	8221±3454	506805±48040	205420±22935	20359±2377	585±1014	16627±3133	0	493±854
ZS11	20	59783±4542	1253481±141048	2868±1620	8740±2632	9999±1623	32096395±2926427	22116±12251	20955±1500	68199±7107	1340687±56542	240068±13779	4811101±236614	2042605±117763	272568±9388	103201±12136	360832±41616	0	698±1209
ZS11	25	148131±7568	1239414±89569	8451±7382	10099±2355	12713±3192	31446018±1244713	12106±4001	42387±11573	58958±3381	1909645±89389	187257±19890	6369220±11049	2254240±82304	335149±12499	120450±21757	352440±10403	15282±6234	421305±42792
ZS11	30	200522±35465	1385296±281858	2412±1413	18420±2116	2937±1861	30617929±4830963	14278±3465	38898±3868	21952±12072	2146929±213384	174908±23307	7744624±1228734	2202574±469985	342966±53241	163948±38343	239632±87357	92750±12289	1262177±155587
ZS11	35	154976±22683	1462142±39837	7741±4455	13468±1810	1867±578	24069577±256584	2624±2822	67501±7243	38379±16760	2779001±501055	113034±36319	7112744±739666	2219263±252645	350220±23959	142067±18093	247594±38413	96205±2842	1188232±49120
ZS11	40	120070±18300	1121539±296805	12062±2015	16389±842	29848±25317	23863772±3167094	19824±1161	58488±8428	44404±10360	4965864±1412212	103821±5450	7973904±1339489	1948720±603237	370409±69905	151276±50393	227629±98052	58274±4082	761822±77031
ZS11	45	43966±12784	646219±55070	2214±2242	12302±5968	23521±5507	15527319±2860635	3278±4353	12252±7053	20025±10068	3842840±1361768	38505±12297	5705461±981452	1411600±222013	253862±71226	139407±24066	152906±50197	95421±9478	1053242±111598
ZY821	10	3195±2120	37308±12960	395±368	112±195	160±142	616490±209684	90±155	3003±1807	6055±1318	12806±2727	76±132	30724±14049	5419±2644	0	0	0	0	0
ZY821	15	205753±29770	2275363±199595	145999±38335	4886±4194	315±61	44477191±3374636	2382±1696	29237±4655	112740±7725	1131807±253696	404104±64854	4836505±567273	2171134±237630	252644±25738	58077±19299	432475±61827	0	0
ZY821	20	164306±24917	2767667±851493	84347±25032	28167±10873	6596±4890	67384402±12654182	21721±14572	68563±10862	106130±33734	2973457±632521	663887±110859	10648138±3793583	4985520±1661076	733063±243828	202211±74855	1103553±384943	0	65036±112645
ZY821	25	205163±20089	2812800±399098	55687±21273	37075±3790	5789±5158	73820969±8948439	16780±5600	98886±25813	53442±6856	4048884±185080	668570±64087	14893174±1204238	6568129±456375	1028367±46174	290400±21835	1310008±67637	2376±2472	214292±84272
ZY821	30	144331±8285	2969490±238272	13284±1724	49280±1722	17698±13368	69766153±5099941	16479±10616	102887±4292	31301±4964	4100525±514265	701724±43355	16318423±2301681	6288185±717652	1048720±129866	455004±52150	1106677±106833	31335±9452	873284±36185
ZY821	35	180953±11432	4006645±327995	37584±15704	62130±12281	2782±1602	69436336±1224354	5753±1204	139032±11766	67194±8131	6988837±1394580	691721±49891	16296254±2918275	7735621±152004	1247439±157863	519064±40272	1395657±46549	65894±13894	1184218±161839
ZY821	40	61656±5884	2926958±231158	14867±5109	76760±3970	70381±5799	69592825±3543076	46270±12038	46863±4121	38039±2058	6031892±361413	729273±48902	12113232±1050953	6445612±561403	1349523±94674	915162±43155	1193279±72942	124418±8221	2019225±86449
ZY821	45	19040±3984	2157073±296845	4077±1495	49455±3657	56595±1234	50526243±4168160	6810±4858	22319±6484	21627±2649	5249082±1365253	480100±35598	8594591±1958768	3676312±576567	794742±79145	589282±143394	628716±114659	123338±6756	1800179±63233
Data represent the AVG ± StDev of three independent experiments.

## Sheet: Supplementary data 4
Supplementary data 4 Intensities of differentially abundant flavonoid features between ZY821 and ZS11 across four Brassica napus varieties.
	proposed_name	isorhamnetin-3,7-di-o-glucoside	isorhamnetin 3,4'-diglucoside	procyanidin B1	taxifolin	naringenin-6-C-glucoside	coatline A
Variety	DAP	5173	5174	4705	1799	3324	3355
L1002	10	0	93719±10615	82±142	991±409	0	0
L1002	15	1044±1808	240063±22204	559382±116538	486627±34292	0	1457±426
L1002	20	1581±1497	283397±25467	119998±10843	5295±991	10558±7900	1070±919
L1002	25	0	300759±21893	135128±13024	2805±1775	39054±2404	853±632
L1002	30	110±191	240011±9891	132666±6675	4139±898	26554±4276	254±24
L1002	35	0	272958±27344	486048±217912	85122±50861	11008±3272	89±155
L1002	40	7247±8559	476644±56540	1422524±760532	209775±99372	10396±7894	4720±3997
L1002	45	0	373484±25162	182526±11761	2073±913	3499±2052	91±157
GH06	10	1596±2765	79828±9783	0	1942±1158	0	0
GH06	15	4079±5105	275848±17403	72697±6532	20548±5255	512±223	498±442
GH06	20	1759±936	293686±15935	119340±18492	7148±3158	22451±4264	882±755
GH06	25	0	285191±17501	152057±2621	3718±1400	35184±8817	853±540
GH06	30	0	247752±12576	120268±15103	6054±984	32119±4563	184±168
GH06	35	0	295250±62267	125999±7412	26859±3940	16592±2992	260±259
GH06	40	695±1204	231401±35504	145182±17752	16339±3588	18130±3206	128±222
GH06	45	489±847	185370±60071	80331±9474	1111±186	4062±1186	65±112
ZS11	10	22012±37942	45706±14379	179±310	2496±989	264±457	292±358
ZS11	15	5489±697	286279±21604	107629±15189	34632±9468	304±16	2256±1034
ZS11	20	889±615	290637±6131	1274121±32215	77612±20222	5072±840	259±228
ZS11	25	1217±1310	338145±15794	1761277±22827	98803±17703	17680±1262	508±310
ZS11	30	0	255275±31743	2198155±355496	71317±7115	12550±1834	463±226
ZS11	35	0	242982±44449	2239239±203202	204607±3287	2941±2277	342±220
ZS11	40	9857±5133	502589±67963	2420400±283328	237151±24291	1245±1489	1547±1265
ZS11	45	11993±7079	329864±131240	1752258±419255	34529±3290	1270±503	1957±1458
ZY821	10	15702±4805	51691±5949	3138±838	15796±3685	61±105	412±99
ZY821	15	12500±2219	769660±148262	1137127±175819	859803±72806	6157±5401	7787±4136
ZY821	20	45044±41210	1073980±147935	3184229±1016871	376620±208380	99875±41976	41761±1984
ZY821	25	61940±24105	1235573±59125	4847316±257725	277407±19276	178187±29169	75482±9453
ZY821	30	63453±26398	1134026±158245	5590648±542179	162232±28648	136308±21370	68496±11301
ZY821	35	30721±3571	1607269±234089	6376997±909993	531021±115163	80636±25206	29695±15817
ZY821	40	46038±11628	1545996±127983	7328378±305798	132612±62617	63542±3084	33010±4874
ZY821	45	54142±5261	1331437±340060	4807216±455657	22313±5009	44748±13029	18357±3052
Data represent the AVG ± StDev of three independent experiments.
